# Supplementary material for: Lack of Electron Acceptors Contributes to Redox Stress and Growth Arrest in Asparagine-Starved Sarcoma Cells
Source: Cancers (Basel). 2021 Jan 22;13(3):412. doi: 10.3390/cancers13030412 (PMC7865502; doi:10.3390/cancers13030412)
Supplement: Supplementary file 1 [file cancers-13-00412-s001.zip]

Archive with 3 entries (2 files):
- cancers-1072355-supplementary materials-xml/
- cancers-1072355-supplementary materials-xml/Spplementary Figures.pdf
- cancers-1072355-supplementary materials-xml/Supplemental tables.xlsx
