# Supplementary material for: Lack of Electron Acceptors Contributes to Redox Stress and Growth Arrest in Asparagine-Starved Sarcoma Cells
Source: Cancers (Basel). 2021 Jan 22;13(3):412. doi: 10.3390/cancers13030412 (PMC7865502; doi:10.3390/cancers13030412)
Supplement: Supplementary file 1 [file cancers-13-00412-s001.zip › cancers-1072355-supplementary materials-xml/Supplemental tables.xlsx]

## Sheet: Table S1
	Table S1. List of metabolites detected by GC-MS in shASNS (A), control (C) and wild-type (W) mouse sarcoma cells grown in medium containing 0 mg/L, 5 mg/L and 100 mg/L asparagine.
		EXPERIMENT 1												EXPERIMENT 2																EXPERIMENT 3
		W-0				W-100				W-5				W-5				A-0				A-100				A-5				C-0				C-100				C-5				W-5
		1-W-0	1-W-0	1-W-0	1-W-0	1-W-100	1-W-100	1-W-100	1-W-100	1-W-5	1-W-5	1-W-5	1-W-5	2-W-5	2-W-5	2-W-5	2-W-5	2-A-0	2-A-0	2-A-0	2-A-0	2-A-100	2-A-100	2-A-100	2-A-100	2-A-5	2-A-5	2-A-5	2-A-5	3-C-0	3-C-0	3-C-0	3-C-0	3-C-100	3-C-100	3-C-100	3-C-100	3-C-5	3-C-5	3-C-5	3-C-5	3-W-5	3-W-5	3-W-5	3-W-5
	1-Monopalmitin	0.501004	0.870011	0.310968	0.355392	0.959352	0.751917	0.654842	0.301918	0.772483	1.31845	0.770015	1.13905	0.673126	0.935945	0.781802	1.60913	1.10561	0.37593	0.664255	0.781802	0.624333	0.402545	0.621006	1.63722	0.71083	0.607699	2.37106	0.654274	0.573412	1.39253	1.61314	0.909506	0.946812	0.693739	1.11507	1.38021	0.968987	2.11936	0.880394	1.64681	1.46842	0.818215	0.842041	0.871328
	2 3-dihydroxypyridine	0.888889	0.546667	0.679365	0.47873	0.736508	0.825397	0.581587	0.685714	0.780952	0.660317	1.6127	0.946032	1.50842	0.88911	0.766474	0.833924	0.754211	0.499128	0.680629	1.36319	0.307816	1.18941	1.40099	0.699025	0.637707	0.833924	0.760343	1.5786	1.34345	1.18276	0.994436	0.880235	1.73689	1.84071	1.06932	0.864526	1.16109	2.1193	0.766586	0.63355	1.02667	0.869308	0.893261	1.21076
	2-hydroxypyridine	1.0725	0.979588	0.859163	0.72513	0.715598	0.82825	0.659015	0.673264	0.772907	1.41009	0.914178	0.902829	0.79212	1.43642	0.756235	1.01523	1.31557	0.599179	0.781492	0.998812	0.708622	0.557008	1.14674	1.0597	0.732809	1.16648	0.768055	1.03855	2.00694	0.92101	2.23456	0.600442	0.928691	0.712282	1.91004	1.82848	2.19922	0.694779	0.71324	0.663446	1.47487	0.623605	1.00157	0.899951
	2-ketoisocaproic acid	1.30242	0.952479	1.25965	0.82987	0.638858	0.694355	1.01056	0.733073	0.722749	1.30647	0.894401	1.07638	1.10885	0.917783	1.15339	0.819977	1.74394	2.24353	2.17026	2.25187	1.07473	0.912097	0.75629	0.748329	2.13066	1.70518	1.38044	2.13109	0.980467	1.72679	1.13024	1.26877	0.96418	0.5174	0.55039	0.684522	1.06172	1.10849	1.28467	0.73756	1.23353	0.887718	0.987821	0.890927
	3-Hydroxyisovaleric acid	0.422114	0.665536	0.605364	0.609011	0.794085	0.647302	0.733913	0.407527	0.953577	1.63877	0.818701	0.588954	0.113821	0.113821	0.113821	3.65854	3.01736	2.02349	2.43884	2.69196	1.89702	3.25836	1.85185	4.193	0.113821	0.113821	0.113821	0.113821	0.990713	0.0265052	0.0265052	0.0265052	0.779226	0.689931	1.45205	0.933602	0.950507	2.00769	2.46156	1.46315	1.22071	0.767584	0.834404	1.1773
	3-methyl-2-oxobutanoic acid	1.1582	1.17455	1.10683	0.971395	0.41798	0.359603	0.67951	0.646818	1.16988	1.35902	0.913018	0.558085	1.06383	1.08511	1.2234	0.62766	1.53989	2.1117	1.8617	1.03191	0.944149	0.468085	0.683511	0.821809	1.61702	1.20479	1.47074	2.28989	0.902608	1.28353	0.999611	0.92579	0.989295	0.778557	0.885175	0.937428	0.845713	0.987711	1.15398	0.679121	1.00467	0.792701	1.23695	0.965678
	3-phosphoglyceric acid	1.75686	1.25926	1.71939	1.85158	0.828041	1.90881	0.815828	1.39481	0.672936	0.915975	1.0149	1.39619	0.968964	1.13986	0.817412	1.07376	1.37364	0.699718	2.03998	2.59107	1.61619	1.39944	1.18984	1.01249	0.448206	0.996372	0.567513	0.889964	0.898311	2.22516	1.10465	1.93166	1.73649	0.763126	0.944409	2.0582	1.53042	0.527499	1.27473	1.57642	0.78798	0.603752	1.20143	1.40684
	4-Aminobutanoic acid	1.18106	1.14025	0.808393	1.14874	1.00833	0.888521	0.848824	0.905624	0.943143	1.07439	0.946802	1.03567	0.773009	1.08325	0.992299	1.15144	0.352026	0.238685	0.228699	0.284764	0.394984	0.224322	0.453293	0.394593	0.118238	0.200466	0.253339	0.126161	1.11046	0.422715	1.34562	0.358591	0.757798	0.49831	0.654729	0.861109	1.20979	0.691836	0.83986	0.632617	1.13248	1.03901	1.14205	0.686455
	Adenine	0.966375	0.730287	1.16993	1.03244	0.818718	0.774042	0.737581	0.755843	0.914242	1.08498	1.1389	0.861877	0.669483	0.997075	1.20709	1.12635	0.843937	0.762773	0.770528	1.182	0.846159	0.725833	0.878105	0.84158	0.829411	1.59587	2.057	0.865112	1.01722	1.26022	1.33255	0.734184	1.08797	1.02048	0.984457	0.902862	1.34923	1.1062	1.0173	0.819598	1.37035	0.798994	0.927869	0.902789
	Adenosine	1.39341	1.03564	1.06254	1.21856	1.35575	1.44183	0.997983	1.26698	0.968393	0.949563	1.08944	0.992603	0.876662	0.90359	0.981382	1.2387	0.532579	0.0376994	0.0376994	0.0376994	0.861701	0.738729	1.2357	1.13996	0.0376994	0.0376994	0.0376994	0.0376994	1.30498	2.11477	0.582007	1.11381	1.08733	0.357251	1.01925	0.420313	0.0150774	0.0150774	0.0150774	0.0150774	1.3992	0.70572	0.977304	0.917779
	Adenosine-5-monophosphate	0.921783	1.29103	0.812299	0.882849	1.67169	1.30187	1.23263	0.97731	1.03306	0.677924	1.07222	1.2168	0.822256	0.983536	0.943966	1.25024	0.288126	0.165575	0.34708	0.337948	0.769007	0.361368	0.890172	0.881753	0.25728	0.258132	0.466097	0.378653	1.27895	0.755318	1.15257	0.603213	0.724857	0.692319	0.921038	0.975588	1.16838	0.732793	0.777382	0.927921	1.33913	0.742585	1.03139	0.886894
	Aminomalonic acid	0.871967	1.25613	0.784043	0.821098	0.955512	0.880719	0.686031	0.543131	0.897547	1.10487	0.869364	1.12822	0.697028	0.933052	1.02941	1.34051	0.858141	0.583197	0.756031	0.852463	0.56567	0.291566	0.607575	0.599885	0.644264	0.993135	1.06823	0.752616	1.02541	0.151705	1.31295	0.228313	0.452146	0.498482	0.740772	1.0948	0.850563	0.938944	0.722241	0.723461	1.31545	0.837742	0.905161	0.941648
	beta-Alanine	1.0571	0.954936	0.820372	0.918023	0.952067	0.873181	0.858521	0.938595	0.855791	1.13208	0.986803	1.02532	0.896632	1.08248	0.950461	1.07043	1.08748	0.666107	0.739985	0.858387	0.909371	0.719294	1.06394	0.971495	0.36816	0.532468	0.644713	0.425374	0.960026	1.02	1.14804	0.572137	0.813615	0.680045	0.632669	0.859106	1.09792	0.947857	0.863735	0.736917	1.30948	0.904908	1.02466	0.76095
	Boric acid	0.476253	0.664267	0.524856	0.465957	0.469082	0.459704	1.17015	0.570594	1.26768	1.24581	1.06856	0.417953	1.52477	1.00712	0.414923	1.05319	1.80556	0.605423	0.516182	0.765821	0.513068	1.41746	1.44728	0.630064	1.13399	1.14091	1.16467	1.06431	0.858938	1.06093	1.2566	0.446635	0.789777	0.655856	1.15678	0.768575	1.11993	0.828477	0.870521	0.777263	1.48541	0.777459	1.08804	0.649095
	cholesterol	0.279801	1.55037	0.153641	0.183704	1.19389	0.629094	0.64057	0.331402	0.647529	1.99818	0.594278	0.760013	0.669543	0.714754	0.825818	1.78988	0.512913	0.340783	0.284505	0.342822	0.801672	0.121751	0.828991	0.900536	0.527797	1.72183	3.07046	1.00431	0.693403	0.357835	2.16286	0.491548	0.201229	0.870818	1.36593	1.66062	0.560148	1.4969	1.13426	1.26864	1.34704	0.983005	0.654202	1.01576
	Citric acid	1.12346	0.89352	1.07693	0.883628	1.20496	1.3471	1.13663	1.02688	0.815534	1.1935	0.972976	1.01799	1.12582	1.08805	0.930416	0.855712	0.65116	0.650249	0.902792	1.03636	1.20475	0.850992	1.11083	1.04126	0.455329	0.586994	0.442998	0.657267	1.0649	1.39518	1.07492	1.11038	1.16921	0.77342	0.826348	0.813176	1.13433	1.12188	1.34216	0.999821	1.19238	0.716272	1.05889	1.03246
	Creatinine	0.808003	0.976047	0.843316	1.53232	1.07167	0.855587	0.924499	0.930874	1.16317	0.965708	0.911324	0.959802	0.85875	0.71794	0.927242	1.49607	1.39617	1.18712	0.824036	0.464468	0.710205	0.733157	0.77261	0.7291	1.05016	1.12714	1.38604	0.693951	1.18242	0.048559	1.21117	0.384929	0.895908	0.726323	0.642156	0.750743	1.4005	1.27778	1.2083	0.850528	1.40344	0.924633	0.839702	0.83222
	cysteinylglycine	5.9569	3.77434	4.50092	4.41276	2.92821	3.49923	3.82729	6.21099	0.814297	1.06	1.18272	0.94299	0.967713	0.786163	0.847415	1.39871	1.32609	2.03431	0.907539	0.413312	2.0106	1.04437	0.852733	1.95009	1.87246	0.378101	0.393725	1.87283	1.55819	0.641435	0.937346	0.161878	0.780596	0.499108	0.737491	1.11732	1.20769	0.67738	1.23022	0.68238	1.48282	0.833	1.0317	0.652481
	D-Gluconic acid	1.57413	0.398243	0.437131	0.318617	1.33131	0.274652	0.25882	0.222383	0.360632	1.4914	1.72428	0.423684	0.313052	1.69444	0.530685	1.46182	1.79584	0.287036	0.281466	0.472912	0.431406	0.307428	0.478307	2.86405	0.129108	0.145222	0.173308	0.155243	1.42046	25.9567	32.3903	0.952665	1.59338	30.1784	1.5087	25.8104	2.33507	1.56641	1.62527	1.57466	1.41565	0.868818	0.757083	0.958454
	D-Glucose	1.38954	0.79288	3.85188	1.44292	1.06281	1.04533	1.11474	1.02297	0.718149	1.0297	1.44302	0.809126	1.78022	0.710517	0.854279	0.65498	1.64528	3.04367	4.00269	2.1424	1.59738	2.68577	1.72572	1.18879	4.58033	2.47106	1.8216	4.04956	1.98863	3.12012	1.18422	1.72391	1.98265	1.22207	0.704682	0.814465	1.47886	1.55914	1.81619	0.894137	1.18648	0.727032	1.22548	0.861013
	Diethanolamine	0.978495	0.910394	0.842294	0.677419	1.0681	0.820789	0.842294	0.913978	0.956989	0.992832	0.888889	1.16129	0.942135	1.31377	0.785656	0.958435	2.05379	1.41483	1.2209	1.43737	0.730236	0.632437	1.37571	0.717196	1.03341	1.72453	1.69351	1.79299	1.21034	0.683067	0.237848	0.806906	1.16209	0.764647	0.514623	0.941811	1.59952	1.9956	0.392306	1.51754	1.23132	0.807559	1.01236	0.94876
	dihydroxyacetone phosphate	4.87334	1.60197	4.81534	11.8206	0.982235	0.978882	0.844739	3.07804	0.356385	1.27617	1.20729	1.16016	2.77073	0.409756	0.409756	0.409756	22.3415	18.6667	38.8966	47.7496	0.409756	13.626	0.409756	0.409756	12.5203	21.561	8.1626	13.8211	0.735721	4.68482	0.197185	1.86187	1.11753	0.428949	0.114419	0.420619	0.644143	0.107396	0.0486742	0.152131	0.280539	0.192897	3.32007	0.206494
	D-Mannitol	1.10069	1.11553	0.992355	1.17044	0.905824	0.952989	0.913727	0.974709	0.830074	1.19827	0.923573	1.04808	0.882076	1.00006	0.944097	1.17376	0.963348	0.697586	0.813512	0.863465	1.4345	1.15677	1.64883	1.55518	0.916506	1.08282	1.20668	0.947719	1.20607	1.94315	1.37821	0.963015	0.854923	1.17889	0.799008	0.895084	1.03999	1.37726	0.800729	0.692003	1.14736	0.843298	1.12143	0.887914
	Dodecanoic acid	1.21715	1.23539	0.775633	0.820207	0.815035	0.750714	0.534165	0.791989	1.02183	1.16354	0.762757	1.05188	0.987319	0.848901	0.907887	1.25589	1.11258	0.844539	0.892634	0.986579	0.958322	0.680885	1.15721	1.11778	1.10279	1.92595	2.25579	1.23388	1.30006	0.884585	0.580574	0.442449	1.04769	1.49942	0.794863	0.530414	1.30026	0.571061	0.445368	0.436801	0.650166	0.443298	1.68885	1.21769
	D-Ribose-5-phosphate	1.12461	0.898331	1.00906	1.05964	0.769533	0.712131	0.622127	0.870672	0.822855	1.0398	1.15018	0.98716	0.958545	1.01596	0.864978	1.16051	0.00833707	0.00833707	0.00833707	0.00833707	0.961052	1.01455	1.18957	1.06527	0.400654	0.78555	0.802853	0.606092	0.427758	8.10642	1.3492	1.54036	0.665874	0.241707	0.325436	0.599619	0.989487	0.0131209	0.0131209	0.0131209	1.2667	0.781981	0.916102	1.03522
	D-threitol	1.11687	1.0068	1.18246	1.10526	0.901372	0.977237	1.00058	1.02128	0.848831	1.17353	0.982724	0.994914	1.01642	0.972136	0.946074	1.06537	1.1896	1.1745	1.24287	1.16638	1.22707	1.0283	1.19681	1.11696	1.15237	1.02982	0.981791	1.08473	1.21009	1.7628	1.10726	1.12949	0.801683	0.945502	0.580138	0.607144	0.873043	1.2927	0.801471	0.552362	1.25716	0.804833	1.07286	0.865144
	Fructose	1.16386	0.953632	1.26813	1.11442	0.87652	0.924721	0.830845	0.847582	0.958328	1.13838	1.00944	0.893847	1.01799	0.938594	1.04279	1.00062	1.08987	1.14212	1.21712	1.31188	1.16169	1.01738	1.10504	0.911021	1.36006	1.164	1.10353	1.36308	1.54701	1.32234	1.23007	0.994257	1.128	0.741612	0.854741	0.752855	1.0927	0.978532	1.04655	0.556085	1.19889	0.754596	1.04743	0.999075
	fumaric acid	0.837275	1.20492	0.615225	0.613967	1.14818	1.13959	0.943166	0.658455	1.08926	1.15434	0.852249	0.904148	0.91756	1.062	0.864449	1.15599	1.15465	0.598034	0.569973	0.436624	0.941138	0.509413	0.899733	0.711567	0.872859	0.867989	1.45714	0.595076	0.628438	0.781144	1.26485	0.448534	0.541158	0.808969	0.871264	0.686801	0.764112	0.835839	0.68797	0.826233	1.14752	0.904339	0.833581	1.11456
	Glyceric acid	1.35029	0.931507	1.58513	1.44814	0.684932	0.998043	1.47945	1.14677	0.978474	1.09589	1.16243	0.763209	0.680916	0.60458	1.03511	1.67939	0.964885	1.04733	1.54504	1.26107	0.970992	1.59695	1.59695	1.57252	1.17557	1.78626	1.39274	1.00153	1.03715	1.81289	0.420121	1.44635	1.04685	0.384376	0.873501	0.967114	0.948863	0.906287	0.972252	0.617082	0.910065	0.698125	1.22636	1.16545
	Glycerol	1.10805	1.08307	1.09911	0.979503	1.08142	0.973373	0.639011	0.884101	0.866061	1.10305	1.04444	0.986446	1.11796	0.818557	0.854883	1.2086	0.975784	0.901398	0.921788	1.02152	0.698301	0.550939	1.10845	0.821513	1.08701	1.31024	1.25272	0.45129	1.20065	1.3299	1.48528	0.788711	1.07175	0.819581	0.759538	0.995111	0.784813	0.848177	0.688641	0.773797	1.19771	0.865211	0.882436	1.05464
	glycerol 1-phosphate	0.773665	1.1863	0.588243	0.905328	0.828666	0.716435	0.664707	0.681862	0.940546	1.21074	0.813914	1.0348	0.760837	0.92639	0.939474	1.3733	1.99527	1.41776	1.68164	2.03435	0.533672	0.287281	0.573068	0.558728	0.696198	0.960039	1.21292	0.7783	1.01043	1.32441	1.34	0.691514	0.77951	0.692667	0.701454	0.805565	1.16961	1.01261	0.781238	0.791274	1.29858	0.751922	0.856719	1.09278
	Glycerol monostearate	0.556123	0.931037	0.329091	0.334298	1.05976	0.72171	0.416571	0.498844	0.719627	1.06529	0.876882	1.3382	0.741284	0.916361	0.955334	1.38702	1.00193	0.675164	0.774809	0.876317	0.654677	0.372505	0.624876	1.18496	0.702171	0.795297	2.91816	0.718934	0.456645	0.329152	1.93264	0.743029	0.292751	0.491446	1.26896	1.65181	0.750555	1.3499	0.883992	1.84385	1.29339	0.68532	0.789916	1.23137
	Glycine	1.4594	0.175892	0.161205	1.49867	1.21196	1.15075	1.08958	0.880239	1.30989	1.38603	1.13168	0.172403	0.797295	0.931346	1.03736	1.234	1.39246	0.884418	0.960082	1.09482	0.550022	0.367049	0.645082	0.587122	0.850258	1.22278	1.37442	0.848065	1.27529	1.56242	1.47408	0.804972	1.05978	0.901044	0.895732	0.920294	1.45786	1.14992	0.974833	0.918103	1.25653	0.933464	0.987642	0.822364
	Glycolic acid	1.03515	0.850861	1.03273	1.07152	0.578521	1.28485	1.32606	1.10303	0.795152	1.32364	1.07152	0.809697	0.907403	1.09431	0.681306	1.31739	1.12795	0.780789	0.901374	1.36261	1.13953	1.33247	1.1335	1.07321	0.97674	1.55555	1.25409	0.777774	0.970338	0.674807	0.768706	1.28601	0.84035	0.020714	0.020714	0.020714	1.00357	0.910924	1.23	0.441813	0.93692	0.565597	1.31709	1.18039
	guanosine	0.994139	1.04592	0.833281	0.86558	1.038	0.97721	0.82507	0.786982	0.874455	1.14563	0.918218	1.06169	0.864478	0.980073	0.902261	1.25319	1.24548	0.950537	0.978337	1.31286	0.966568	0.782745	1.10613	1.04404	1.1759	1.85305	2.06638	1.2784	0.933255	6.17911	1.06205	2.1959	1.04765	1.38772	1.13258	1.06189	1.72305	1.87126	1.20991	1.10773	1.17155	0.833682	0.849525	1.14524
	hypotaurine	1.14736	0.94909	0.855576	0.801837	0.732242	0.822112	0.693163	0.76002	0.822181	1.27296	0.911652	0.993208	0.843056	1.03796	0.97565	1.14334	1.43043	0.941191	1.04866	1.32459	0.968751	0.823754	0.911886	1.02754	0.700939	1.0277	1.11787	0.755926	1.21405	1.78003	1.35261	0.964385	0.921492	0.821781	0.812692	0.833893	1.15406	1.13418	0.768696	0.721892	1.16618	0.941962	1.05866	0.833202
	iminodiacetic acid	1.10171	0.671802	0.697579	0.367379	1.30919	1.23549	0.596774	0.517776	0.981962	0.727762	1.31072	0.979556	0.61724	1.1874	1.11607	1.0793	0.240787	0.187831	0.147968	0.149913	0.309441	0.14277	0.349556	0.275008	0.0612576	0.278626	0.088313	0.244455	0.915994	1.12931	0.937667	0.109175	0.729894	0.620531	0.942838	1.48523	1.15799	0.311889	0.845326	0.448895	1.59835	1.11233	0.721886	0.567432
	Lactic acid	0.764951	0.822482	0.684829	0.714206	0.680328	0.991706	1.01761	1.05706	0.898689	1.04474	0.997295	1.05927	1.03043	0.953953	1.42388	0.591736	0.664936	1.53203	1.07856	1.15663	1.51991	1.61469	1.07427	1.38747	0.930791	0.455047	0.312814	0.96909	1.08142	0.468949	1.09761	1.05644	1.10281	0.857647	0.844467	0.824093	1.15327	1.179	0.9937	0.765965	1.1429	0.747115	1.11464	0.995348
	L-Alanine	0.808263	1.01517	0.533692	0.548952	1.23029	1.16982	0.67901	0.698255	0.929535	1.0988	0.913597	1.05807	0.768836	0.896779	1.03038	1.30401	0.0825719	0.330874	0.342373	0.426952	0.00510704	0.200973	0.33449	0.344914	0.0319578	0.425903	0.00233674	0.0472977	0.936313	0.612031	1.14888	0.450033	1.31633	0.532223	1.25242	1.12367	1.71015	0.882663	1.55616	1.37334	1.61908	0.886532	0.503659	0.990725
	L-Asparagine	0.878409	1.56733	0.745424	1.41748	69.8294	75.0381	65.3403	57.021	1.06465	0.775246	0.958816	1.20128	1.06905	0.819531	0.982219	1.12921	0.00636387	0.00636387	0.00636387	0.00636387	59.4749	43.0766	71.1717	66.8311	0.00636387	0.00636387	0.00636387	0.00636387	1.00545	5.13119	1.39316	0.134418	35.8158	29.9151	33.3613	30.5573	1.11299	0.359785	0.509729	0.909769	1.25362	0.765932	0.807084	1.17336
	L-Aspartic acid	0.379897	1.26017	0.553566	0.225964	0.800247	0.569976	0.639213	0.332712	1.10903	1.78704	0.568088	0.535847	0.589418	0.900954	1.09575	1.41388	0.391222	0.438132	0.362055	0.380904	0.544698	0.262474	0.550988	0.509374	0.366699	0.861104	0.790529	0.391606	0.593363	0.0466899	1.85298	0.172433	0.501445	0.549515	1.42729	0.860416	0.878505	1.80819	2.7944	0.860703	1.40614	1.05505	0.49435	1.04446
	L-Cysteine	1.26954	1.14945	1.35565	1.30762	0.532218	0.727522	0.760402	0.865585	1.17247	1.25575	1.17142	0.400354	0.973175	0.793766	0.917162	1.3159	0.759898	1.0828	1.24757	1.13626	0.729093	0.431817	0.744383	0.529247	1.64828	1.53855	1.40819	1.10666	0.834507	0.621021	1.0111	0.0866821	0.914478	0.476129	0.768003	1.01049	0.958661	0.364698	1.24935	0.643341	1.27869	0.853503	0.912427	0.955378
	L-glutamic acid	1.25626	1.06299	1.03984	0.934982	1.14641	1.22354	0.839019	0.792379	0.993402	0.800719	1.03424	1.17164	0.829333	1.11221	0.898031	1.16043	0.905476	0.650578	0.790123	0.926575	0.892193	0.828495	1.1047	0.969727	0.69786	0.909547	0.963345	0.738895	1.16123	0.390914	1.06396	0.591224	1.18957	0.904911	0.890682	1.01451	1.59855	0.878182	0.812477	0.95559	1.27162	0.879429	0.988127	0.860825
	L-Isoleucine	1.31499	1.08008	1.1726	1.25807	0.990884	1.10906	0.801187	0.941472	0.955637	0.963986	0.924504	1.15587	0.90074	1.05142	0.925612	1.12223	0.902693	0.848501	0.888816	0.854042	0.714448	0.704121	0.805855	0.697705	0.933579	1.19958	1.19383	0.962445	1.19003	1.35034	0.76303	0.704026	1.05681	0.920963	0.687172	0.699879	1.23657	1.00235	0.907889	0.636097	1.31675	0.837259	1.08658	0.759408
	L-Lysine	1.22633	1.05831	1.31138	1.28941	0.93995	1.01907	1.04296	1.33002	0.91753	0.978651	1.06785	1.03597	0.79626	0.886829	1.0902	1.22671	1.22768	1.4572	1.37625	1.25898	0.705296	0.647634	0.781123	0.56613	1.83307	1.54178	1.57612	1.60841	1.07808	0.669917	1.00187	0.778545	1.22016	0.704773	0.654727	0.727154	1.08891	0.908668	0.995347	0.571542	1.27835	0.872349	1.06142	0.787887
	L-Methionine	1.25291	1.22055	1.21558	1.56887	0.843196	0.84107	0.690836	0.792968	1.00743	0.897351	1.05734	1.03788	0.847961	0.977749	0.986319	1.18797	1.64242	1.3571	1.32972	1.6073	0.627643	0.673734	0.780573	0.647233	1.64236	1.97639	2.11462	1.46042	0.775064	0.872484	0.541156	0.59327	0.774026	0.568786	0.36976	0.308922	0.772327	0.734629	0.604362	0.410319	1.36639	0.834874	0.943585	0.855154
	L-Mimosine	1.17587	0.975361	0.615123	0.771453	0.77825	0.917587	0.819031	0.795242	0.812234	1.15888	0.903993	1.12489	0.646391	1.29115	0.97954	1.08292	0.521723	0.312196	0.406483	0.597153	0.636963	0.13724	0.642201	0.557342	0.287052	1.17273	2.48202	0.337339	0.539703	1.70621	1.1453	0.784902	0.752615	1.1845	1.4641	1.72469	1.75056	0.957617	0.871697	0.637354	1.75836	1.14247	0.31948	0.779694
	L-Ornithine	0.875593	0.869764	0.91471	0.952675	1.38679	2.37967	1.51593	1.26886	1.06567	0.932072	1.09985	0.902408	0.694043	0.850328	1.77794	0.677685	0.791611	0.859181	1.9015	0.656819	0.477723	0.341731	0.484475	0.707891	1.15316	1.47529	1.78748	1.02385	1.29348	0.245525	0.998576	0.721692	2.50077	0.96755	0.742049	0.696014	1.16049	1.12906	0.898296	0.701786	1.07184	0.815775	1.09146	1.02093
	L-Phenylalanine	1.16043	0.770945	1.03801	0.774453	1.3816	0.998469	0.767115	0.846207	0.828948	1.28775	0.790675	1.09263	0.980427	1.03474	0.858987	1.12585	0.59695	1.57082	1.52403	2.02352	0.00651316	0.00651316	0.00651316	0.00651316	0.00651316	0.00651316	0.00651316	0.00651316	1.12617	0.383613	1.01976	0.583394	1.03268	0.60105	0.692363	0.793421	1.20867	0.891512	0.98996	0.755264	1.307	0.821826	1.03133	0.839847
	L-Proline	1.22443	1.18351	0.982677	1.49758	0.74333	0.781633	0.930325	0.7708	0.838683	1.12363	0.935865	1.10182	0.689368	0.929982	1.07444	1.30621	1.1503	0.787007	0.839765	0.84589	0.42836	0.0304818	0.544701	0.514505	0.862405	1.15744	1.31208	0.874569	1.41668	0.310294	1.23854	0.803804	0.944854	0.858309	1.13096	1.12418	1.31973	1.49188	1.06659	0.0267757	1.58939	0.997945	1.33712	0.0755484
	L-Serine	0.778183	1.14014	0.842319	1.06785	1.11002	1.12304	0.815873	0.733488	0.867256	1.45987	0.925768	0.747109	1.03514	0.862208	0.902428	1.20022	0.979905	1.13352	0.79933	1.61085	1.09285	0.836898	1.29379	0.830018	3.33661	4.8371	4.35345	2.63648	1.50547	1.03324	1.04955	0.865256	0.882707	1.09927	1.33207	0.605581	0.882023	1.75587	1.42098	0.830449	1.5483	0.795256	0.895354	0.761091
	L-Threonic acid	0.893543	0.751768	0.896091	0.829771	1.38358	0.771003	0.893414	0.672003	0.786084	1.56937	0.78155	0.863001	0.718168	1.84719	0.730024	0.704617	2.13774	0.984076	2.13813	1.45909	0.81302	1.79105	0.99982	3.22726	1.1293	1.57144	1.46924	1.46295	1.28617	1.18832	1.24428	0.429057	1.20718	0.807616	0.959159	0.824473	1.39541	1.19809	0.750356	0.948151	1.40251	0.95742	0.899842	0.740227
	L-Threonine	0.936174	1.00725	0.817345	0.947713	0.84833	0.852584	0.713213	0.705855	0.948472	1.04279	0.928271	1.08047	0.912653	0.96671	0.949392	1.17125	0.738438	0.543482	0.585508	0.736885	0.480356	0.320882	0.526317	0.489242	0.705354	0.89713	0.950294	0.614206	0.870249	0.986715	0.981554	0.557762	0.757386	0.637266	0.66425	0.787522	1.0634	0.709826	0.719577	0.789883	1.32402	0.890503	0.88434	0.901132
	L-Tryptophan	2.15855	2.35466	2.31315	2.48531	2.02773	1.89723	1.72084	1.84673	0.0153878	0.0220127	1.97394	1.98866	0.702324	1.02516	0.907903	1.36462	1.57186	1.43809	1.60125	1.34625	0.592317	0.886093	0.965021	0.82003	1.62605	1.80733	1.92461	1.73482	1.31468	1.48891	1.22099	1.66329	1.1875	1.1705	1.02552	0.690988	1.45013	1.62077	1.41181	0.989069	1.14943	0.823251	0.846696	1.18062
	L-Tyrosine	2.26544	1.82947	2.32843	2.24863	1.45687	1.51572	1.39342	1.36918	1.94956	1.92063	2.19566	1.93415	0.90743	0.983236	0.892059	5.21728	7.04195	5.0006	3.48193	3.65514	0.647823	0.702162	0.638696	0.623871	5.13393	7.57011	7.6097	3.15061	1.16869	1.01381	0.877636	1.75797	1.24664	1.13137	1.46285	1.41761	1.13468	2.56527	0.825674	0.664812	2.86098	1.65168	1.81845	1.66889
	L-Valine	1.2179	1.07996	1.11499	1.14347	0.922806	0.97624	0.839642	0.825227	1.00664	0.923201	1.03217	1.03799	0.847504	0.951566	1.01075	1.19018	1.18573	0.963298	1.00229	1.19954	0.782036	0.666387	0.814453	0.803214	1.42621	1.72465	1.66565	1.24866	1.15011	1.25451	0.905445	0.895461	0.978589	0.955365	0.727084	0.696076	1.21298	1.05614	0.886561	0.680677	1.33292	0.866287	0.963979	0.836809
	Malic acid	0.650485	1.21637	0.576339	0.457484	1.13816	0.972451	0.981621	0.742596	1.09321	1.04216	0.881328	0.983301	0.871643	1.03145	0.960265	1.13664	0.835747	0.577271	0.511642	0.572564	0.747154	0.574463	0.90325	0.825876	0.488454	0.795911	0.757864	0.596582	0.783166	0.73865	1.32187	0.369755	0.368474	0.93762	0.838294	0.675332	0.759296	1.05158	0.68128	0.775551	1.34536	0.904269	0.649771	1.1006
	Myo-Inositol	1.15463	1.072	0.96963	1.03908	1.10025	1.03952	1.03479	1.08994	1.03067	0.852251	0.965098	1.15198	0.962598	1.04805	1.03141	0.957947	1.16893	0.590156	0.655156	0.894855	1.04802	0.949823	1.1534	1.12068	0.652733	1.05074	1.12238	0.723258	0.927872	0.899666	0.762545	1.05514	0.909337	1.25363	1.1665	1.10283	0.796652	1.04078	0.982483	1.21192	0.749083	1.22748	0.931887	1.09155
	Nonanoic acid	0.885359	1.61519	0.861148	0.81966	1.27809	1.66499	1.228	1.21131	1.32332	0.937185	0.784797	0.954701	1.28478	0.928162	0.645074	1.14199	1.53882	0.673647	0.961523	0.891643	1.22048	1.39465	1.93903	0.844528	1.57265	1.9942	1.99735	1.41564	0.800389	1.49457	1.70176	0.817585	0.998472	1.33091	1.81359	0.911448	1.14412	1.09998	0.90498	0.665772	1.34528	0.800665	1.01936	0.834687
	Oleic Acid	0.610584	1.21678	0.537828	0.588876	0.019757	0.019757	0.019757	0.644453	0.525284	1.37515	1.0098	1.08977	0.665728	0.923931	0.873479	1.53686	0.95791	0.551234	0.457053	0.588167	0.515224	0.315782	0.731285	0.671268	0.347176	0.788532	1.0488	0.468133	0.930632	1.06782	1.16266	0.332766	0.0532215	1.46915	1.65822	1.87092	0.110599	2.06941	0.961195	0.682132	1.21712	1.38125	0.669033	0.732599
	O-phosphocolamine	0.672866	0.831784	1.22806	1.21978	0.84869	0.827651	0.649197	1.03872	1.11243	1.28149	0.71344	0.892646	0.532507	0.836309	0.810708	1.82048	1.3398	0.995038	1.52584	1.97354	0.602484	0.397674	0.645153	0.805588	0.718543	1.13158	1.98391	0.901166	0.0266805	0.0266805	0.870173	0.0266805	0.0266805	0.0266805	0.0266805	0.0266805	0.0266805	0.852599	0.0266805	0.0266805	0.759186	1.30101	1.07578	0.86403
	Palmitic Acid	0.73489	0.977595	0.627819	0.747095	1.09289	1.12408	0.878266	1.10538	0.859086	1.24537	0.885695	1.00985	0.84441	1.05132	0.782791	1.32148	1.95126	1.15543	1.10748	1.28187	0.978377	0.758714	1.0149	0.840969	1.09492	2.29951	2.67293	1.22665	0.742117	0.941083	1.69612	1.22438	0.644853	0.894729	2.16047	0.832897	0.858075	0.841875	1.17528	0.705646	1.09621	0.648249	1.13171	1.12383
	pantothenic acid	1.18929	1.00477	1.55502	1.05536	0.930648	1.06007	1.22608	0.65063	0.591803	1.16949	1.22217	1.01654	1.64134	0.666162	1.01167	0.680829	0.967842	1.15033	1.43187	1.54483	1.84365	1.27905	1.44863	1.49931	1.35774	1.30965	1.02751	1.8371	1.13105	1.91526	1.16381	1.70552	1.13679	0.753237	0.778652	0.810017	1.13959	1.23274	1.11118	1.06811	1.09895	0.889068	0.859042	1.15294
	phosphoric acid	0.123486	3.03075	2.6129	2.61635	2.90199	1.07668	2.63386	2.49957	2.62054	0.129695	1.13867	0.1111	1.10344	1.22555	0.416165	1.25485	0.0382846	0.815175	0.0318218	0.0311562	0.0320059	0.046276	0.0400579	0.447057	0.0340518	0.278933	0.0429248	0.0151303	26.0138	1.6017	1.1448	1.35994	55.6023	1.05517	1.10404	1.32811	1.63431	0.785991	55.8865	1.03802	0.949119	0.628709	1.27174	1.15043
	porphine	1.93329	1.00594	1.04247	0.9694	1.86997	1.17984	1.16303	1.028	0.991229	1.11154	0.69881	1.19842	0.907383	1.02188	1.0362	1.03453	1.10273	1.27425	1.30868	4.68415	1.06446	1.52358	1.53524	0.968244	1.05403	1.15998	1.23245	1.44104	1.09151	0.491493	1.24211	0.671363	0.99323	1.24121	1.15906	1.0021	1.06267	1.13712	0.914448	0.782851	1.25875	0.845237	1.04658	0.849432
	Proline +CO2	0.912093	1.01294	0.907228	1.0664	0.821646	0.721775	0.741166	0.778139	0.891569	1.13071	0.861942	1.11578	0.855486	0.947345	0.890592	1.30658	1.05894	0.615789	0.644483	0.69151	0.396728	0.265339	0.48917	0.470488	0.754669	0.884387	1.01117	0.883212	0.679792	3.16226	1.67893	0.473977	0.369221	0.397059	0.570172	0.966497	0.491609	1.01837	0.610794	0.739725	1.23149	0.933935	0.930059	0.904512
	Propylene glycol	0.57228	0.138283	1.03606	0.302096	0.238273	0.619083	1.18924	0.925433	0.149346	1.44027	1.46155	0.948835	1.85871	0.428019	0.373724	1.33954	2.2907	1.55355	0.459725	1.30784	0.431983	1.56148	1.35936	1.51392	2.02913	0.867928	2.46904	3.27752	1.91779	0.388635	2.72903	1.95587	0.490578	1.21789	0.367914	0.502057	1.31326	1.95363	1.96369	0.451741	1.59969	0.748097	0.691788	0.960421
	putrescine	1.20112	1.06059	1.01247	1.35252	1.37662	1.56434	1.06391	1.57794	1.03439	0.85627	1.01444	1.09489	0.82423	1.0266	1.0187	1.13047	0.59191	0.452799	0.497245	0.700308	0.965892	0.891043	1.12731	0.961234	0.503489	0.967665	0.942951	0.570463	0.980696	0.38548	0.726421	0.685284	1.2924	0.617475	0.869723	0.765006	1.36005	0.626924	0.755385	0.653631	1.07856	0.900037	1.22428	0.797121
	Pyridoxine	3.92955	2.83158	4.14428	3.82277	3.2597	2.07847	3.10572	2.19069	0.0473182	0.0473182	3.85805	0.0473182	0.962878	0.984558	1.0343	1.01772	0.985307	1.55155	1.32442	1.8032	1.3311	1.65017	1.28861	1.08403	0.85762	0.960336	1.07256	1.33139	1.20042	1.70679	1.03284	1.26061	1.34338	0.884968	0.860055	1.19346	1.03517	1.04908	1.062	0.846537	1.14057	0.69109	1.20552	0.96282
	Pyroglutamic acid	1.05825	0.810425	0.587067	0.71991	1.20744	1.67091	0.69778	0.742857	0.640244	1.29296	0.974785	1.09201	1.21279	0.932864	0.756902	1.09744	1.11867	0.65829	0.632783	0.782339	0.260068	0.6916	0.894507	0.573355	0.485572	0.453586	0.33676	0.880892	2.00614	13.6482	1.4285	4.33535	2.00119	3.99026	1.1544	0.901856	2.30545	2.70684	1.24212	1.26577	1.32874	1.0011	1.22049	0.449659
	pyrophosphate	0.153625	1.67174	0.146279	1.43545	1.71256	1.16222	0.768551	0.894323	1.24523	1.07252	0.570294	1.11196	0.677107	0.559049	0.641698	2.12215	1.2873	0.380448	0.312977	0.800228	0.741029	0.47797	1.09113	1.02057	0.276689	1.94092	2.23861	0.864672	0.959173	0.0204519	2.30903	0.806012	1.29794	0.903324	1.80788	1.7478	1.96367	2.32287	2.57305	3.52698	1.11272	0.712288	0.30902	1.86597
	Pyruvic acid	0.503169	0.943574	0.382889	0.259575	0.594523	0.467808	0.636472	0.27879	0.830785	2.11666	0.524481	0.528072	0.939734	1.00552	1.10765	0.947102	0.487838	0.429703	0.444145	0.54784	0.680943	0.457719	0.58977	0.758824	0.312854	0.441244	0.335707	0.561981	0.552992	1.36913	3.02552	0.558948	0.490747	0.632663	1.76102	1.09748	0.901401	3.03512	2.94871	1.52999	1.21589	1.05124	0.5411	1.19176
	Stearic acid	0.691635	1.01438	0.524406	0.654695	1.11109	1.12422	0.888859	1.15509	0.831155	1.33042	0.825196	1.01323	0.85336	1.15642	0.706484	1.28373	2.04948	1.266	1.03174	1.22106	0.981393	0.704835	1.00042	0.708062	1.06464	2.35847	2.4743	1.2246	0.755205	0.874126	1.45811	1.32075	0.630388	0.796361	1.2514	0.931041	0.889402	0.887998	1.01051	0.667587	1.31046	0.659816	0.968449	1.06128
	Taurine	0.828741	1.49264	0.588868	1.20509	0.0983865	0.0924191	0.569061	0.105948	0.804188	1.17445	0.85789	1.16347	0.708871	1.0528	1.04559	1.19273	1.03689	0.647718	0.922156	0.71837	1.15726	0.553945	1.20881	1.01266	0.121199	0.272531	0.3063	0.216483	1.22138	0.834939	1.45346	0.364089	0.337626	0.210227	0.349847	0.401371	1.0605	0.895789	0.682743	1.0008	1.13778	0.852448	1.11212	0.897654
	trans-4-hydroxy-L-proline	0.873572	1.04728	0.810894	0.910259	0.554674	0.709186	0.780696	0.721415	0.957658	1.02108	0.972993	1.04827	0.890567	1.05042	1.04225	1.01677	0.566214	0.410479	0.326764	0.523172	0.489522	0.283266	0.434718	0.399418	0.455783	0.875286	0.921731	0.515265	0.372972	0.0908551	0.969363	0.100523	0.416609	0.146163	0.5095	0.365785	0.884105	0.478085	0.742069	0.647601	1.25874	0.887367	0.805476	1.04842

## Sheet: Table S2
	Table S2. Transcripts upregulated (FDR <0.05) in shASNS cells grown in medium containing 0 mg/L or 5 mg/L asparagine compared to shASNS cells grown in medium
	with 100mg/L asparagine and shLuc control cells grown in medium with 5 mg/L asparagine.
	Gene name	Entrez ID	Symbol	logFC	p-value	FDR
	carbonic anhydrase 6	12353	Car6	6.10228	7.14896e-09	5.31544e-06
	cytochrome c oxidase subunit 6A2	12862	Cox6a2	5.07173	9.70799e-11	3.34998e-07
	osteocrin	239790	Ostn	4.67376	1.10352e-05	0.000689226
	ATPase, Ca++ transporting, ubiquitous	53313	Atp2a3	4.39543	3.15815e-12	2.90613e-08
	SH2 domain containing 6	71130	Sh2d6	4.36277	5.77581e-09	5.01055e-06
	advillin	11567	Avil	4.31561	3.95228e-07	6.5351e-05
	solute carrier family 7 (cationic amino acid transporter, y+ system), member 3	11989	Slc7a3	4.09037	3.47523e-11	1.59895e-07
	corneodesmosin	386463	Cdsn	3.92258	5.33141e-14	7.35895e-10
	TATA-box binding protein associated factor 7 like	74469	Taf7l	3.76539	2.35387e-05	0.00121488
	cytochrome P450, family 2, subfamily c, polypeptide 23	226143	Cyp2c23	3.72458	5.27379e-07	7.70309e-05
	fibroblast growth factor 21	56636	Fgf21	3.63651	6.27517e-05	0.0023763
	adrenomedullin 2	223780	Adm2	3.59202	2.22263e-07	4.42318e-05
	protein phosphatase with EF hand calcium-binding domain 1	237178	Ppef1	3.41234	5.55732e-06	0.000412407
	predicted gene 867	333670	Gm867	3.37608	1.64945e-08	8.59144e-06
	death domain containing 1	100322896	Dthd1	3.37466	1.24445e-05	0.0007582
	sterol O-acyltransferase 2	223920	Soat2	3.30563	8.96184e-06	0.000591867
	G protein-coupled receptor 141	353346	Gpr141	3.24226	3.49147e-06	0.00029521
	RIKEN cDNA E330034G19 gene	105418	E330034G19Rik	3.22281	3.36176e-06	0.000288214
	meiotic double-stranded break formation protein 4	75033	Mei4	3.14161	9.43519e-06	0.000611427
	aquaporin 9	64008	Aqp9	3.13544	0.000231609	0.00604901
	serine (or cysteine) peptidase inhibitor, clade B, member 9g	93806	Serpinb9g	3.13142	4.17899e-05	0.00180823
	RAB39B, member RAS oncogene family	67790	Rab39b	3.05197	0.00011094	0.00356533
	Kruppel-like factor 15	66277	Klf15	3.04251	1.77756e-07	3.86388e-05
	aldo-keto reductase family 1, member B7	11997	Akr1b7	3.03707	0.000666722	0.0128541
	purinergic receptor P2X, ligand-gated ion channel, 3	228139	P2rx3	2.97845	2.87109e-06	0.000258285
	tribbles pseudokinase 3	228775	Trib3	2.93435	1.104e-06	0.000131366
	exostosin-like glycosyltransferase 1	56219	Extl1	2.87465	5.08357e-07	7.545e-05
	RIKEN cDNA 1700016K19 gene	74230	1700016K19Rik	2.8286	2.12647e-05	0.00113586
	cytochrome b5 reductase 2	320635	Cyb5r2	2.77566	6.30794e-05	0.00237645
	complement factor D (adipsin)	11537	Cfd	2.75323	0.00102338	0.0172055
	doublesex and mab-3 related transcription factor 1	50796	Dmrt1	2.73796	0.000587236	0.0118244
	BTB and CNC homology 2, opposite strand	414068	Bach2os	2.73478	0.000693882	0.0132106
	F-box protein 40	207215	Fbxo40	2.73175	2.80283e-05	0.00135035
	solute carrier family 1 (glutamate transporter), member 7	242607	Slc1a7	2.67489	0.000394287	0.00883497
	triggering receptor expressed on myeloid cells 3	58218	Trem3	2.63908	2.73483e-05	0.00132843
	RIKEN cDNA 8030423F21 gene	211001	8030423F21Rik	2.62847	0.000326357	0.00772014
	desmocollin 1	13505	Dsc1	2.61686	0.000295868	0.0072458
	cytochrome P450, family 4, subfamily f, polypeptide 40	631304	Cyp4f40	2.57588	0.000316707	0.00756317
	cystathionase (cystathionine gamma-lyase)	107869	Cth	2.56935	2.19265e-07	4.41827e-05
	fibronectin leucine rich transmembrane protein 1	396184	Flrt1	2.53035	4.41686e-05	0.00186156
	elongation of very long chain fatty acids (FEN1/Elo2, SUR4/Elo3, yeast)-like 3	12686	Elovl3	2.52686	0.00175302	0.0255377
	arrestin domain containing 4	66412	Arrdc4	2.49543	0.00181492	0.0261907
	mast cell protease 8	17231	Mcpt8	2.44022	5.64896e-05	0.00224059
	tyrosine kinase with immunoglobulin-like and EGF-like domains 1	21846	Tie1	2.43321	0.00108431	0.017935
	growth differentiation factor 15	23886	Gdf15	2.41983	2.63906e-10	6.62309e-07
	MYCBP-associated, testis expressed 1	320214	Maats1	2.41624	1.8232e-08	9.32059e-06
	SCO-spondin	243369	Sspo	2.41499	0.0006186	0.0122645
	angiopoietin-like 6	70726	Angptl6	2.39476	5.00362e-08	1.65324e-05
	ubiquitin specific peptidase 17-like A	13531	Usp17la	2.3888	4.51471e-08	1.62157e-05
	coiled-coil-helix-coiled-coil-helix domain containing 10	103172	Chchd10	2.38563	4.31573e-14	7.35895e-10
	coiled-coil domain containing 7B	75453	Ccdc7b	2.33753	0.00104593	0.0174993
	HNF1 homeobox A	21405	Hnf1a	2.31991	0.000890165	0.0156223
	acyl-CoA thioesterase 2	171210	Acot2	2.31279	2.82797e-08	1.23919e-05
	solute carrier family 16 (monocarboxylic acid transporters), member 14	71781	Slc16a14	2.26867	0.00157113	0.0235465
	unc-5 netrin receptor D	210801	Unc5d	2.25009	0.000646452	0.0125676
	tubulin tyrosine ligase-like family, member 6	237930	Ttll6	2.25007	0.00449761	0.0496049
	ChaC, cation transport regulator 1	69065	Chac1	2.23783	9.3494e-07	0.000117318
	potassium voltage-gated channel, Shal-related family, member 3	56543	Kcnd3	2.21672	0.0034236	0.0414163
	neurogranin	64011	Nrgn	2.19679	0.00219144	0.0300083
	transmembrane protein 74B	108832	Tmem74b	2.19222	0.00285212	0.0363004
	immunoglobulin superfamily, member 23	70080	Igsf23	2.14982	0.000138522	0.0041747
	predicted gene 12273	327939	Gm12273	2.12261	0.00311078	0.0387703
	butyrophilin, subfamily 2, member A2	238555	Btn2a2	2.12035	0.00308375	0.0385029
	hyaluronoglucosaminidase 6	74409	Hyal6	2.11721	0.00346841	0.0417571
	calcium channel, voltage-dependent, alpha 2/delta subunit 2	56808	Cacna2d2	2.11513	0.00362659	0.0429865
	very low density lipoprotein receptor	22359	Vldlr	2.09088	3.20235e-08	1.28122e-05
	branched chain aminotransferase 1, cytosolic	12035	Bcat1	2.08135	2.55198e-07	4.92656e-05
	snail family zinc finger 3	30927	Snai3	2.07276	0.00328267	0.0401853
	RIKEN cDNA 2310043O21 gene	69679	2310043O21Rik	2.06401	0.00368216	0.0433105
	predicted gene 15413	791381	Gm15413	2.06067	0.00031404	0.00751247
	RIKEN cDNA 4930592C13 gene	381498	4930592C13Rik	2.05773	0.00122553	0.0196698
	RIKEN cDNA 4930583I09 gene	78057	4930583I09Rik	2.05532	0.00146284	0.0224102
	methyltransferase like 7B	71664	Mettl7b	2.04957	0.000886047	0.0155758
	synaptotagmin XVI	238266	Syt16	2.04492	0.0010432	0.0174749
	glutamine repeat protein 1	14659	Glrp1	2.02668	5.47616e-06	0.000410801
	EF-hand calcium binding domain 6	77627	Efcab6	2.00238	0.00282858	0.0361007
	family with sequence similarity 227, member B	75823	Fam227b	1.99711	0.0013948	0.0217174
	sodium channel, nonvoltage-gated 1 beta	20277	Scnn1b	1.95055	0.00249774	0.0329129
	late cornified envelope 1M	66203	Lce1m	1.94095	0.00365543	0.0431651
	SPHK1 interactor, AKAP domain containing	77629	Sphkap	1.93423	0.00185506	0.0265331
	neurotrophic tyrosine kinase, receptor, type 2	18212	Ntrk2	1.93296	0.00384768	0.0445924
	AT-hook transcription factor	100182	Akna	1.89894	1.16824e-07	3.01405e-05
	aldehyde dehydrogenase 1 family, member L2	216188	Aldh1l2	1.88201	9.59489e-08	2.73069e-05
	carboxyl ester lipase	12613	Cel	1.86999	0.000876278	0.0154653
	solute carrier family 7 (cationic amino acid transporter, y+ system), member 11	26570	Slc7a11	1.865	4.48312e-08	1.62157e-05
	TATA-box binding protein associated factor 9	108143	Taf9	1.83065	0.00270415	0.0348998
	acyl-CoA thioesterase 12	74156	Acot12	1.75218	0.00314177	0.0390156
	keratin 24	75706	Krt24	1.75138	0.000705297	0.0133086
	kinesin family member 16B, opposite strand	75053	Kif16bos	1.75138	0.00171207	0.0251001
	CD40 antigen	21939	Cd40	1.74456	0.00446353	0.0493275
	tripartite motif-containing 46	360213	Trim46	1.74415	4.94443e-08	1.65324e-05
	ribonuclease P/MRP 25 subunit	102614	Rpp25	1.73202	0.000212992	0.0057197
	ectonucleoside triphosphate diphosphohydrolase 3	215446	Entpd3	1.72849	0.00408018	0.0465637
	MISP family member 3	70134	Misp3	1.71314	0.00240396	0.0319364
	testicular cell adhesion molecule 1	75870	Tcam1	1.68454	1.50215e-06	0.000164557
	prokineticin 1	246691	Prok1	1.68012	0.00379815	0.0442226
	malic enzyme 3, NADP(+)-dependent, mitochondrial	109264	Me3	1.67824	1.18167e-05	0.000723309
	glutamic pyruvate transaminase (alanine aminotransferase) 2	108682	Gpt2	1.67458	3.1059e-07	5.56762e-05
	vomeronasal 2, receptor 78	637896	Vmn2r78	1.66023	0.00222348	0.0302882
	ficolin A	14133	Fcna	1.65462	0.00314862	0.0390655
	chromodomain helicase DNA binding protein 5	269610	Chd5	1.62235	0.000131826	0.00402933
	ubiquitin specific peptidase 17-like E	625530	Usp17le	1.61931	0.000601487	0.0120149
	starch binding domain 1	52331	Stbd1	1.60941	1.18418e-07	3.01762e-05
	ITPR interacting domain containing 1	232016	Itprid1	1.59829	0.00333616	0.0406794
	pro-opiomelanocortin-alpha	18976	Pomc	1.56692	0.00116131	0.0188694
	von Willebrand factor C domain-containing protein 2-like	320460	Vwc2l	1.56692	0.00397895	0.0456917
	endothelin 1	13614	Edn1	1.56221	0.00143638	0.0221434
	pyrroline-5-carboxylate reductase 1	209027	Pycr1	1.54362	9.55066e-08	2.73069e-05
	SH3 domain and tetratricopeptide repeats 2	225608	Sh3tc2	1.54293	0.00376065	0.0439157
	phosphoserine phosphatase	100678	Psph	1.50299	2.17753e-07	4.41827e-05
	DNA-damage inducible transcript 3	13198	Ddit3	1.49828	2.71408e-08	1.20847e-05
	solute carrier family 25, member 33	70556	Slc25a33	1.48145	6.72274e-09	5.31544e-06
	endonuclease, polyU-specific	19011	Endou	1.47336	0.00180517	0.0260946
	tripartite motif-containing 54	58522	Trim54	1.46705	0.00181698	0.0262067
	phosphoenolpyruvate carboxykinase 2 (mitochondrial)	74551	Pck2	1.43708	1.66885e-05	0.000936389
	solute carrier family 6 (neurotransmitter transporter, glycine), member 9	14664	Slc6a9	1.42849	7.457e-06	0.000522482
	TMF1-regulated nuclear protein 1	69539	Trnp1	1.42138	8.79872e-05	0.00299135
	protocadherin gamma subfamily A, 8	93716	Pcdhga8	1.42042	0.00265471	0.0344473
	leucine rich repeat containing 4	192198	Lrrc4	1.41342	1.07943e-05	0.000680335
	NK3 homeobox 2	12020	Nkx3-2	1.39763	8.16762e-06	0.000552635
	carbonic anhydrase 7	12354	Car7	1.3835	0.00220595	0.0301386
	coxsackie virus and adenovirus receptor	13052	Cxadr	1.34477	5.03052e-08	1.65324e-05
	DENN/MADD domain containing 2D	72121	Dennd2d	1.34197	0.000247395	0.00635312
	gastrulation brain homeobox 1	231044	Gbx1	1.32844	0.000180527	0.00504927
	bone morphogenetic protein 6	12161	Bmp6	1.32197	4.52048e-06	0.000355534
	microtubule-associated protein tau	17762	Mapt	1.31469	0.000225944	0.00593473
	cytidine monophospho-N-acetylneuraminic acid hydroxylase	12763	Cmah	1.31436	0.00320667	0.0395442
	tubulin, beta 3 class III	22152	Tubb3	1.30046	1.45072e-07	3.42296e-05
	ankyrin 2, brain	109676	Ank2	1.29761	7.27003e-08	2.15803e-05
	archaelysin family metallopeptidase 1	231842	Amz1	1.2865	0.00210637	0.0291618
	casein kappa	12994	Csn3	1.27754	4.10996e-05	0.00178185
	glucuronyl C5-epimerase	93683	Glce	1.26687	3.93005e-07	6.5351e-05
	activating transcription factor 3	11910	Atf3	1.25647	1.13173e-05	0.000697376
	transmembrane protein 154	320782	Tmem154	1.24256	0.00139738	0.0217452
	G protein-coupled receptor 137B	83924	Gpr137b	1.22902	3.88644e-07	6.5351e-05
	Rho family GTPase 1	223881	Rnd1	1.21448	5.82206e-06	0.000428597
	RIKEN cDNA C530008M17 gene	320827	C530008M17Rik	1.20832	0.00222372	0.0302882
	long non-coding RNA, embryonic stem cells expressed 1	100039691	Lncenc1	1.2035	0.000411339	0.00912082
	lon peptidase 1, mitochondrial	74142	Lonp1	1.20179	9.80706e-08	2.76259e-05
	heme oxygenase 1	15368	Hmox1	1.20033	4.32056e-08	1.6118e-05
	protease, serine 12 neurotrypsin (motopsin)	19142	Prss12	1.19211	4.97402e-05	0.00204065
	zinc finger and BTB domain containing 7C	207259	Zbtb7c	1.18295	1.05074e-07	2.87159e-05
	Iroquois related homeobox 3	16373	Irx3	1.17576	0.0033241	0.0405681
	perilipin 4	57435	Plin4	1.17553	2.0067e-06	0.000198769
	potassium intermediate/small conductance calcium-activated channel, subfamily N, member 1	84036	Kcnn1	1.14979	0.000475899	0.0101137
	dehydrogenase/reductase (SDR family) member 9	241452	Dhrs9	1.14678	0.000312553	0.00748989
	X-linked myotubular myopathy gene 1	17772	Mtm1	1.14138	1.53774e-06	0.000166473
	insulin-like growth factor binding protein 4	16010	Igfbp4	1.13873	5.76728e-09	5.01055e-06
	methylenetetrahydrofolate dehydrogenase (NAD+ dependent), methenyltetrahydrofolate cyclohydrolase	17768	Mthfd2	1.12832	2.757e-06	0.000251187
	ALS2 C-terminal like	235633	Als2cl	1.10861	0.00040122	0.00896122
	receptor accessory protein 6	70335	Reep6	1.1057	1.12694e-05	0.000696848
	low density lipoprotein receptor class A domain containing 3	241576	Ldlrad3	1.09987	2.94779e-05	0.0014079
	engulfment and cell motility 1	140580	Elmo1	1.08698	1.75334e-06	0.000181161
	progestin and adipoQ receptor family member III	231474	Paqr3	1.08674	1.41862e-05	0.000838595
	cytochrome b5 reductase 1	72017	Cyb5r1	1.08348	1.471e-07	3.44138e-05
	RIKEN cDNA 1700012B09 gene	69325	1700012B09Rik	1.08006	0.00015255	0.00450406
	homeobox D9	15438	Hoxd9	1.06947	1.24691e-08	7.48308e-06
	TRAF-interacting protein with forkhead-associated domain	211550	Tifa	1.06747	0.000554721	0.0112849
	HID1 domain containing	217310	Hid1	1.06666	5.53872e-08	1.76702e-05
	caspase recruitment domain family, member 10	105844	Card10	1.06072	0.000480056	0.0101674
	serine hydroxymethyltransferase 2 (mitochondrial)	108037	Shmt2	1.05904	6.39398e-06	0.000463287
	protease, serine 23	76453	Prss23	1.05524	1.96705e-05	0.0010753
	SRY (sex determining region Y)-box 13	20668	Sox13	1.04573	8.15742e-06	0.000552635
	protein phosphatase 1, regulatory subunit 15A	17872	Ppp1r15a	1.04446	2.42554e-07	4.71546e-05
	coiled-coil domain containing 3	74186	Ccdc3	1.03375	0.00236792	0.0315945
	circadian associated repressor of transcription	229599	Ciart	1.03358	9.69361e-07	0.000120864
	Jun dimerization protein 2	81703	Jdp2	1.03284	1.33212e-06	0.000151961
	predicted gene 15559	100504049	Gm15559	1.03105	0.00436668	0.0486616
	prolactin family 2, subfamily c, member 5	107849	Prl2c5	1.02458	0.00433137	0.0484488
	activating transcription factor 5	107503	Atf5	1.01923	8.26074e-06	0.00055757
	ADAMTS-like 5	66548	Adamtsl5	1.01919	3.14232e-08	1.27569e-05
	family with sequence similarity 13, member C	71721	Fam13c	1.01913	0.000166227	0.00476588
	polypeptide N-acetylgalactosaminyltransferase 3	14425	Galnt3	1.00236	0.00431909	0.0483703
	neuronal cell adhesion molecule	319504	Nrcam	1.00075	0.00338979	0.0411334
	nuclear receptor subfamily 1, group H, member 3	22259	Nr1h3	0.999539	0.00032162	0.00763333
	renin binding protein	19703	Renbp	0.985927	0.000577537	0.0116888
	cytochrome P450, family 26, subfamily b, polypeptide 1	232174	Cyp26b1	0.985147	0.00224003	0.0304923
	ubiquitin specific peptidase 43	216835	Usp43	0.983672	2.55349e-05	0.00127471
	CD24a antigen	12484	Cd24a	0.978263	0.000414428	0.00916252
	HECT domain E3 ubiquitin protein ligase 2	226098	Hectd2	0.972548	0.000276986	0.00688251
	transmembrane protein 184a	231832	Tmem184a	0.971502	0.0043309	0.0484488
	PDZ domain containing 7	100503041	Pdzd7	0.968039	1.31258e-07	3.23527e-05
	serine (or cysteine) peptidase inhibitor, clade B, member 9b	20706	Serpinb9b	0.965169	0.000257706	0.00652784
	Kruppel-like factor 4 (gut)	16600	Klf4	0.961985	4.84168e-08	1.65011e-05
	TBC1 domain family, member 16	207592	Tbc1d16	0.960135	0.000973056	0.0166124
	tubulointerstitial nephritis antigen-like 1	94242	Tinagl1	0.951464	4.97432e-07	7.42277e-05
	zinc fingers and homeoboxes 2	387609	Zhx2	0.950648	3.22069e-07	5.69938e-05
	sequestosome 1	18412	Sqstm1	0.948563	8.36867e-12	5.77564e-08
	FH2 domain containing 1	229474	Fhdc1	0.942747	0.000557613	0.0113306
	3-phosphoglycerate dehydrogenase	236539	Phgdh	0.940996	4.42929e-07	6.87106e-05
	deltex 4, E3 ubiquitin ligase	207521	Dtx4	0.938756	2.64141e-05	0.0012998
	ATP-binding cassette, sub-family A (ABC1), member 8a	217258	Abca8a	0.938667	0.000641786	0.0125121
	natriuretic peptide receptor 3	18162	Npr3	0.937869	0.000125664	0.00390661
	ERO1-like (S. cerevisiae)	50527	Ero1l	0.935127	2.41465e-06	0.000230653
	seryl-aminoacyl-tRNA synthetase	20226	Sars	0.934875	1.45002e-08	7.69794e-06
	crystallin beta-gamma domain containing 1	11630	Crybg1	0.928543	3.92451e-06	0.000320533
	SLIT-ROBO Rho GTPase activating protein 1	117600	Srgap1	0.927746	0.00177704	0.0258194
	six transmembrane epithelial antigen of the prostate 1	70358	Steap1	0.923998	3.63549e-06	0.000302293
	interferon regulatory factor 8	15900	Irf8	0.921939	0.000684091	0.0130964
	trichohyalin	99681	Tchh	0.912018	0.000102265	0.00334493
	3-hydroxybutyrate dehydrogenase, type 2	69772	Bdh2	0.908356	0.00166061	0.0245412
	beaded filament structural protein 1, in lens-CP94	12075	Bfsp1	0.908042	0.00265849	0.0344717
	small nucleolar RNA, C/D box 49A	100217455	Snord49a	0.907385	0.00116793	0.0189529
	cyclin D2	12444	Ccnd2	0.90732	4.58539e-09	5.01055e-06
	pleckstrin homology like domain, family B, member 3	232970	Phldb3	0.90693	0.000329075	0.00777113
	solute carrier family 38, member 7	234595	Slc38a7	0.905668	8.30665e-07	0.000109989
	sestrin 2	230784	Sesn2	0.901338	4.32488e-05	0.00184533
	adenylate kinase 5	229949	Ak5	0.892985	0.00117847	0.0190696
	piggyBac transposable element derived 5	209966	Pgbd5	0.892515	7.63347e-06	0.000532145
	prickle planar cell polarity protein 1	106042	Prickle1	0.88994	1.76152e-05	0.000978443
	NEDD4 binding protein 2-like 1	100637	N4bp2l1	0.885111	0.00253877	0.0333148
	T cell immunoreceptor with Ig and ITIM domains	100043314	Tigit	0.883255	3.82739e-05	0.00169325
	RIKEN cDNA 1700120C14 gene	73600	1700120C14Rik	0.88138	0.00394716	0.0454401
	terminal nucleotidyltransferase 5B	100342	Tent5b	0.880855	5.37604e-05	0.00216931
	CD28 antigen	12487	Cd28	0.867573	0.00302167	0.037882
	nuclear protein transcription regulator 1	56312	Nupr1	0.862547	1.42834e-06	0.000158995
	angiomotin-like 2	56332	Amotl2	0.858699	2.85096e-06	0.000258044
	erythrocyte membrane protein band 4.1 like 4b	54357	Epb41l4b	0.853709	4.74589e-05	0.00197312
	melanoregulin	381269	Mreg	0.851391	0.00162977	0.024228
	dynactin associated protein	75577	Dynap	0.85085	1.0135e-09	1.6458e-06
	UDP glucuronosyltransferase 1 family, polypeptide A7C	394432	Ugt1a7c	0.847375	0.000122268	0.00382257
	small nucleolar RNA host gene 12	100039864	Snhg12	0.84541	2.46664e-08	1.1349e-05
	four jointed box 1	14221	Fjx1	0.843124	0.000164183	0.00472622
	fibronectin 1	14268	Fn1	0.841251	3.40019e-05	0.0015515
	peptidyl-tRNA hydrolase 1 homolog	329384	Ptrh1	0.838635	4.41143e-07	6.87106e-05
	prolyl 3-hydroxylase 2	210530	P3h2	0.835527	0.000678548	0.013014
	thioredoxin interacting protein	56338	Txnip	0.835434	1.09423e-06	0.000131288
	isoamyl acetate-hydrolyzing esterase 1 homolog	67732	Iah1	0.821217	2.64084e-08	1.19513e-05
	tryptophanyl-tRNA synthetase	22375	Wars	0.818692	4.58823e-08	1.62388e-05
	StAR-related lipid transfer (START) domain containing 5	170460	Stard5	0.816096	2.13195e-06	0.000207234
	coiled-coil domain containing 92	215707	Ccdc92	0.812871	0.00111215	0.018295
	exportin, tRNA (nuclear export receptor for tRNAs)	73192	Xpot	0.810387	7.11581e-06	0.000504985
	asparaginyl-tRNA synthetase	70223	Nars	0.809061	1.13889e-07	2.96605e-05
	thrombospondin, type I, domain containing 4	207596	Thsd4	0.808715	1.72218e-07	3.77321e-05
	G-protein signalling modulator 3 (AGS3-like, C. elegans)	106512	Gpsm3	0.807868	0.000740557	0.0137023
	keratin 80	74127	Krt80	0.804657	0.000178889	0.00502893
	aldehyde dehydrogenase 18 family, member A1	56454	Aldh18a1	0.799185	6.20275e-05	0.00235858
	MACRO domain containing 1	107227	Macrod1	0.79512	9.72795e-06	0.000626476
	oxoglutarate dehydrogenase-like	239017	Ogdhl	0.792164	2.44003e-06	0.000232274
	lysyl oxidase-like 4	67573	Loxl4	0.792051	0.000160217	0.00465083
	Meis homeobox 3	17537	Meis3	0.791689	1.94748e-05	0.00106671
	nicotinamide N-methyltransferase	18113	Nnmt	0.788078	1.042e-06	0.000126164
	4-hydroxyphenylpyruvate dioxygenase-like	242642	Hpdl	0.787277	0.000395984	0.00885861
	fucosidase, alpha-L- 2, plasma	66848	Fuca2	0.786413	6.70485e-05	0.00248046
	growth arrest and DNA-damage-inducible 45 alpha	13197	Gadd45a	0.780107	0.000122228	0.00382257
	tenascin XB	81877	Tnxb	0.776888	0.00124677	0.0198841
	eomesodermin	13813	Eomes	0.771846	2.14133e-05	0.00113899
	inositol 1,4,5-triphosphate receptor 2	16439	Itpr2	0.770149	4.41638e-05	0.00186156
	nuclear factor, interleukin 3, regulated	18030	Nfil3	0.769175	0.000222032	0.00587672
	coproporphyrinogen oxidase	12892	Cpox	0.768913	4.25934e-06	0.000342232
	keratinocyte associated protein 2	66059	Krtcap2	0.767896	2.08032e-09	2.92055e-06
	synaptotagmin VII	54525	Syt7	0.760478	0.000122638	0.00382548
	matrix metallopeptidase 11	17385	Mmp11	0.760212	7.00535e-07	9.66948e-05
	ATPase type 13A4	224079	Atp13a4	0.759805	0.000892064	0.0156358
	growth hormone inducible transmembrane protein	66092	Ghitm	0.759089	4.45382e-09	5.01055e-06
	transmembrane protein 150A	232086	Tmem150a	0.753943	2.32374e-06	0.000222954
	ribonuclease T2B	68195	Rnaset2b	0.752842	8.78332e-05	0.00298979
	PEAK1 related kinase activating pseudokinase 1	244418	Prag1	0.750345	6.30222e-05	0.00237645
	OTU domain, ubiquitin aldehyde binding 2	68149	Otub2	0.748921	0.000914142	0.0159317
	glial cell line derived neurotrophic factor family receptor alpha 2	14586	Gfra2	0.746499	0.00292947	0.0370797
	vascular endothelial growth factor A	22339	Vegfa	0.741479	5.49412e-07	7.94088e-05
	RIKEN cDNA 4930432K21 gene	74666	4930432K21Rik	0.736809	0.00236494	0.0315852
	osteoglycin	18295	Ogn	0.736407	0.00279637	0.0358055
	ubiquinol-cytochrome c reductase, complex III subunit VII	22272	Uqcrq	0.734338	1.66754e-11	9.2068e-08
	CCAAT/enhancer binding protein (C/EBP), beta	12608	Cebpb	0.733901	0.000136843	0.00413765
	latent transforming growth factor beta binding protein 4	108075	Ltbp4	0.728963	1.11592e-06	0.000132215
	ubiquitin A-52 residue ribosomal protein fusion product 1	22186	Uba52	0.727974	0.000698474	0.0132341
	RIKEN cDNA 2410006H16 gene	69221	2410006H16Rik	0.725008	4.52297e-08	1.62157e-05
	proviral integration site 1	18712	Pim1	0.723577	2.19317e-05	0.00116212
	eukaryotic translation initiation factor 3, subunit C	56347	Eif3c	0.720324	8.76381e-07	0.000113391
	Rho GTPase activating protein 27	544817	Arhgap27	0.716422	5.55455e-05	0.00221884
	ADP-ribosylation factor-like 11	219144	Arl11	0.714727	0.00414233	0.0470202
	actin filament associated protein 1-like 2	226250	Afap1l2	0.713828	0.00430722	0.0482765
	Rho guanine nucleotide exchange factor (GEF) 28	110596	Arhgef28	0.713542	0.000655643	0.0127015
	transmembrane protein 268	230279	Tmem268	0.712785	0.000267757	0.00670753
	Fanconi anemia, complementation group G	60534	Fancg	0.708256	0.000291446	0.00717081
	tropomodulin 2	50876	Tmod2	0.703451	0.00368404	0.0433141
	glycerophosphodiester phosphodiesterase domain containing 1	66569	Gdpd1	0.703044	0.000118008	0.00372739
	Rho GTPase activating protein 45	70719	Arhgap45	0.700533	0.000770053	0.0141344
	ubiquitin-conjugating enzyme E2Q family-like 1	76980	Ube2ql1	0.699609	0.00124355	0.0198665
	solute carrier family 1 (neutral amino acid transporter), member 5	20514	Slc1a5	0.69809	0.00100963	0.0170212
	PHD finger protein 10	72057	Phf10	0.695758	0.000624464	0.01234
	polo like kinase 2	20620	Plk2	0.691758	5.56873e-08	1.76702e-05
	meningioma 1	433938	Mn1	0.691704	0.00324109	0.0398545
	leucyl-tRNA synthetase	107045	Lars	0.688622	3.30068e-05	0.00152155
	family with sequence similarity 83, member H	105732	Fam83h	0.686774	0.00160844	0.0239626
	glycyl-tRNA synthetase	353172	Gars	0.685824	4.20361e-05	0.00181509
	family with sequence similarity 102, member A	98952	Fam102a	0.677391	0.000630659	0.0123665
	cadherin 6	12563	Cdh6	0.672731	0.00172791	0.0252625
	solute carrier family 7 (cationic amino acid transporter, y+ system), member 1	11987	Slc7a1	0.669968	0.000709139	0.0133452
	ADP-ribosylation factor-like 14 effector protein	212772	Arl14ep	0.667342	0.000551129	0.011245
	LIM domain only 1	109594	Lmo1	0.663043	0.000760355	0.0140047
	growth arrest and DNA-damage-inducible 45 beta	17873	Gadd45b	0.662484	3.28796e-05	0.00152155
	cerebellar degeneration-related protein 2-like	237988	Cdr2l	0.659987	0.000191941	0.00528444
	S-antigen, retina and pineal gland (arrestin)	20215	Sag	0.659696	0.00318413	0.0393646
	solute carrier family 3 (activators of dibasic and neutral amino acid transport), member 2	17254	Slc3a2	0.659453	6.83406e-05	0.00249551
	proline dehydrogenase	19125	Prodh	0.658828	0.000427364	0.0093857
	HCLS1 associated X-1	23897	Hax1	0.655382	1.35757e-08	7.68801e-06
	StAR-related lipid transfer (START) domain containing 6	170461	Stard6	0.65263	4.68616e-05	0.00195713
	acyl-CoA thioesterase 6	217700	Acot6	0.652265	0.000697954	0.0132333
	phospholipid transfer protein	18830	Pltp	0.650741	0.00125137	0.0199339
	suppressor of cytokine signaling 2	216233	Socs2	0.650568	0.00149658	0.0227629
	RNA binding protein gene with multiple splicing	19663	Rbpms	0.646513	0.000623312	0.0123349
	Ras association (RalGDS/AF-6) domain family member 5	54354	Rassf5	0.645377	3.60947e-05	0.00162021
	killer cell lectin-like receptor subfamily G, member 2	74253	Klrg2	0.64002	0.000296988	0.0072458
	tyrosyl-tRNA synthetase	107271	Yars	0.63809	1.1255e-05	0.000696848
	spinster homolog 2	216892	Spns2	0.636859	0.00380288	0.044259
	heat shock protein 9	15526	Hspa9	0.636796	2.46683e-06	0.00023242
	solute carrier family 7 (cationic amino acid transporter, y+ system), member 5	20539	Slc7a5	0.635014	0.00124974	0.0199193
	transmembrane protein 8	60455	Tmem8	0.631739	0.000218187	0.00581959
	aldehyde dehydrogenase family 3, subfamily A1	11670	Aldh3a1	0.629996	0.00266372	0.0345233
	RIKEN cDNA 2200002D01 gene	72275	2200002D01Rik	0.628829	3.96426e-06	0.000322824
	alanyl-tRNA synthetase	234734	Aars	0.628657	9.05087e-06	0.000596321
	solute carrier family 4 (anion exchanger), member 4	54403	Slc4a4	0.628357	0.000938944	0.0162409
	zinc finger and BTB domain containing 18	30928	Zbtb18	0.627493	1.08115e-07	2.87291e-05
	nuclear receptor binding protein 2	223649	Nrbp2	0.626425	0.00181455	0.0261907
	WW, C2 and coiled-coil domain containing 1	211652	Wwc1	0.626224	6.45601e-05	0.00242205
	RIKEN cDNA 9530053A07 gene	319482	9530053A07Rik	0.621902	0.00095519	0.016419
	eukaryotic translation initiation factor 4E binding protein 1	13685	Eif4ebp1	0.618883	1.05169e-07	2.87159e-05
	UDP-N-acteylglucosamine pyrophosphorylase 1-like 1	227620	Uap1l1	0.618141	7.53686e-08	2.21343e-05
	Rap guanine nucleotide exchange factor (GEF) 3	223864	Rapgef3	0.618136	0.000297005	0.0072458
	elongation of very long chain fatty acids (FEN1/Elo2, SUR4/Elo3, yeast)-like 4	83603	Elovl4	0.616677	0.000630656	0.0123665
	follistatin-like 3	83554	Fstl3	0.615161	0.000325	0.00769465
	phosphoserine aminotransferase 1	107272	Psat1	0.614069	1.27001e-05	0.000765502
	rhomboid domain containing 1	76867	Rhbdd1	0.612525	4.25137e-06	0.000342232
	RIKEN cDNA 1700020L24 gene	66330	1700020L24Rik	0.608419	0.000677827	0.0130126
	erythroferrone	227358	Erfe	0.607245	0.00346616	0.0417482
	leucine rich repeat containing 24	378937	Lrrc24	0.605846	2.84872e-06	0.000258044
	synaptonemal complex central element protein 2	71846	Syce2	0.599234	0.000605605	0.0120884
	choline kinase alpha	12660	Chka	0.598632	0.0013208	0.0207998
	copine VIII	66871	Cpne8	0.598081	0.000212606	0.0057197
	ribonuclease T2A	100037283	Rnaset2a	0.597748	0.00014802	0.00439382
	alcohol dehydrogenase 7 (class IV), mu or sigma polypeptide	11529	Adh7	0.596076	2.22713e-07	4.42318e-05
	solute carrier family 38, member 1	105727	Slc38a1	0.593715	2.17243e-08	1.03464e-05
	RIKEN cDNA 4930556M19 gene	75259	4930556M19Rik	0.593367	7.35659e-05	0.00262385
	phospholipid phosphatase related 3	216152	Plppr3	0.590822	0.000900734	0.0157278
	fibulin 5	23876	Fbln5	0.588822	0.00109592	0.0181053
	ATP-binding cassette, sub-family C (CFTR/MRP), member 4	239273	Abcc4	0.587603	0.000130837	0.00401611
	TBC1 domain family, member 9	71310	Tbc1d9	0.583768	0.000746877	0.0138007
	phospholipase C-like 2	224860	Plcl2	0.580947	2.32598e-06	0.000222954
	rho/rac guanine nucleotide exchange factor (GEF) 2	16800	Arhgef2	0.576748	3.29633e-05	0.00152155
	claudin 23	71908	Cldn23	0.573896	0.00267181	0.0345921
	glycine receptor, beta subunit	14658	Glrb	0.573157	0.00233967	0.0313861
	ankyrin repeat domain 1 (cardiac muscle)	107765	Ankrd1	0.570637	2.10742e-05	0.00113186
	phosphodiesterase 8A	18584	Pde8a	0.569787	0.00157708	0.0236228
	carbonyl reductase 3	109857	Cbr3	0.56921	0.00172792	0.0252625
	CCAAT/enhancer binding protein (C/EBP), gamma	12611	Cebpg	0.569208	3.72044e-05	0.00165923
	cysteinyl-tRNA synthetase	27267	Cars	0.567318	3.4172e-05	0.00155412
	TATA box binding protein-like 1	237336	Tbpl1	0.566865	8.78255e-06	0.000582636
	cyclin Pas1/PHO80 domain containing 1	69171	Cnppd1	0.565892	3.84052e-07	6.50437e-05
	cytokine receptor-like factor 2	57914	Crlf2	0.562717	6.71197e-05	0.00248046
	nuclear factor of kappa light polypeptide gene enhancer in B cells inhibitor, zeta	80859	Nfkbiz	0.562636	2.32917e-05	0.00121319
	cytochrome b-245, alpha polypeptide	13057	Cyba	0.562511	0.000259367	0.00655223
	cadherin-like 26	381409	Cdh26	0.562444	0.00391652	0.0451439
	threonyl-tRNA synthetase	110960	Tars	0.55939	1.17519e-05	0.00072094
	GLI pathogenesis-related 2	384009	Glipr2	0.558116	0.000285971	0.00706128
	TATA-box binding protein associated factor 15	70439	Taf15	0.556918	2.29884e-05	0.00120341
	RecQ protein-like 4	79456	Recql4	0.552599	0.000977784	0.0166622
	potassium channel tetramerisation domain containing 15	233107	Kctd15	0.552472	2.02964e-05	0.00109863
	Rho guanine nucleotide exchange factor (GEF) 10-like	72754	Arhgef10l	0.552121	1.99824e-06	0.000198769
	RAB11 family interacting protein 1 (class I)	75767	Rab11fip1	0.551626	9.19341e-05	0.00309504
	N-myc downstream regulated gene 1	17988	Ndrg1	0.550506	0.00239713	0.031907
	transmembrane protein with EGF-like and two follistatin-like domains 1	230157	Tmeff1	0.546744	3.98168e-05	0.00174197
	WD repeat domain 74	107071	Wdr74	0.543773	9.22968e-08	2.68205e-05
	SAGA complex associated factor 29	75565	Sgf29	0.539643	1.4594e-05	0.000857194
	Meis homeobox 2	17536	Meis2	0.539285	5.21864e-06	0.000398528
	myosin, light polypeptide 6B	216459	Myl6b	0.537402	0.00029433	0.00722248
	NHP2 ribonucleoprotein	52530	Nhp2	0.535674	1.5208e-06	0.000165942
	inhibitor of DNA binding 4	15904	Id4	0.532491	0.00265536	0.0344473
	PRKC, apoptosis, WT1, regulator	114774	Pawr	0.528039	2.69955e-05	0.001319
	porcupine O-acyltransferase	53627	Porcn	0.527252	0.000497286	0.0104317
	cholinergic receptor, nicotinic, beta polypeptide 1 (muscle)	11443	Chrnb1	0.526839	6.29572e-05	0.00237645
	cilia and flagella associated protein 157	227736	Cfap157	0.523233	0.000157064	0.004598
	sema domain, immunoglobulin domain (Ig), short basic domain, secreted, (semaphorin) 3C	20348	Sema3c	0.521713	0.000152004	0.00449757
	optineurin	71648	Optn	0.521024	7.7726e-05	0.00274387
	coagulation factor II (thrombin) receptor	14062	F2r	0.520313	0.000519812	0.010741
	dehydrogenase/reductase (SDR family) member 7	66375	Dhrs7	0.517478	0.000968395	0.0165635
	phosphomannomutase 1	29858	Pmm1	0.514642	1.86772e-06	0.000190259
	plexin D1	67784	Plxnd1	0.512917	1.85716e-05	0.00102333
	phorbol-12-myristate-13-acetate-induced protein 1	58801	Pmaip1	0.51289	0.000627575	0.0123572
	fibulin 2	14115	Fbln2	0.511208	0.000541481	0.0110974
	HscB iron-sulfur cluster co-chaperone	100900	Hscb	0.510749	0.000338845	0.00790047
	zinc finger, AN1-type domain 2A	100494	Zfand2a	0.509603	8.69016e-06	0.00057947
	microtubule-associated protein 6	17760	Map6	0.50658	5.81957e-05	0.00228131
	arginyl-tRNA synthetase	104458	Rars	0.506388	7.89441e-09	5.31544e-06
	spire type actin nucleation factor 2	234857	Spire2	0.505822	0.000549369	0.0112257
	homocysteine-inducible, endoplasmic reticulum stress-inducible, ubiquitin-like domain member 1	64209	Herpud1	0.503647	0.000949859	0.0163546
	annexin A8	11752	Anxa8	0.502402	1.84646e-05	0.00101947
	glutamate receptor, ionotropic, N-methyl D-aspartate-associated protein 1 (glutamate binding)	66168	Grina	0.501621	3.10333e-05	0.00145466
	a disintegrin-like and metallopeptidase (reprolysin type) with thrombospondin type 1 motif, 6	108154	Adamts6	0.501386	0.00178729	0.025941
	DNA-damage-inducible transcript 4	74747	Ddit4	0.500346	0.00265511	0.0344473
	glycoprotein (transmembrane) nmb	93695	Gpnmb	0.497635	6.98055e-07	9.66948e-05
	calcium channel, voltage-dependent, beta subunit associated regulatory protein	100503659	Cbarp	0.4974	6.1531e-05	0.00234713
	Kruppel-like factor 2 (lung)	16598	Klf2	0.493821	0.00438165	0.0486955
	argininosuccinate synthetase 1	11898	Ass1	0.492312	0.000623981	0.0123393
	tripartite motif-containing 35	66854	Trim35	0.492213	1.45341e-05	0.000855497
	Rho family GTPase 3	74194	Rnd3	0.492199	9.38206e-06	0.000610852
	ajuba LIM protein	16475	Ajuba	0.488256	0.000436577	0.00952689
	coordinator of PRMT5, differentiation stimulator	66423	Coprs	0.483268	1.8567e-06	0.000189837
	leptin receptor overlapping transcript-like 1	68192	Leprotl1	0.482915	8.90844e-07	0.000113855
	mitochondrial ribosomal protein S18A	68565	Mrps18a	0.482867	9.4348e-06	0.000611427
	cytoplasmic polyadenylation element binding protein 1	12877	Cpeb1	0.481762	0.000170578	0.00484962
	heat shock transcription factor 4	26386	Hsf4	0.480073	0.00127296	0.0202194
	translocase of inner mitochondrial membrane 10	30059	Timm10	0.479628	1.37736e-06	0.000155198
	FBJ osteosarcoma oncogene B	14282	Fosb	0.478708	0.000421191	0.00927415
	isoleucine-tRNA synthetase	105148	Iars	0.477771	0.00348558	0.041896
	tyrosine kinase, non-receptor, 2	51789	Tnk2	0.474101	1.08769e-05	0.000682429
	beta-1,4-N-acetyl-galactosaminyl transferase 1	14421	B4galnt1	0.4741	0.000228187	0.00597094
	thrombomodulin	21824	Thbd	0.472996	0.00319935	0.0395174
	hexosaminidase A	15211	Hexa	0.472661	0.00176533	0.0256764
	periaxin	19153	Prx	0.472499	7.91965e-05	0.00277515
	NOP14 nucleolar protein	75416	Nop14	0.468915	8.75917e-07	0.000113391
	centromere protein V	73139	Cenpv	0.46886	7.41292e-06	0.000520715
	dipeptidylpeptidase 7	83768	Dpp7	0.467763	0.000301781	0.00733391
	tRNA methyltransferase 61A	328162	Trmt61a	0.467251	3.93985e-05	0.00172915
	mindbomb E3 ubiquitin protein ligase 2	76580	Mib2	0.464366	2.74223e-05	0.00132843
	lectin, galactose binding, soluble 3	16854	Lgals3	0.464041	7.6253e-07	0.000102685
	HtrA serine peptidase 1	56213	Htra1	0.461829	7.30875e-06	0.000514707
	neuregulin 2	100042150	Nrg2	0.461488	0.000208531	0.00564937
	prolactin family 2, subfamily c, member 2	18811	Prl2c2	0.460834	0.000726302	0.0135475
	brain protein I3	55950	Bri3	0.460775	2.01363e-05	0.00109426
	methyltransferase like 22	239706	Mettl22	0.460166	0.00164939	0.0244538
	regulator of chromosome condensation 2	108911	Rcc2	0.458001	2.72447e-06	0.000249872
	perilipin 2	11520	Plin2	0.457369	5.81553e-08	1.80386e-05
	ArfGAP with GTPase domain, ankyrin repeat and PH domain 1	347722	Agap1	0.455757	1.34651e-05	0.000802846
	ribosomal protein L13A	22121	Rpl13a	0.454851	0.000466084	0.00995875
	mirror-image polydactyly 1	73490	Mipol1	0.452415	0.000146548	0.0043642
	cryptochrome 2 (photolyase-like)	12953	Cry2	0.452381	0.000117287	0.00370886
	cytosolic arginine sensor for mTORC1 subunit 1	71962	Castor1	0.45221	0.000439203	0.00954695
	transmembrane protein 160	69094	Tmem160	0.451968	0.000939703	0.0162439
	proviral integration site 3	223775	Pim3	0.450778	1.10152e-05	0.000689226
	protein phosphatase 1H (PP2C domain containing)	319468	Ppm1h	0.45006	0.000858978	0.015279
	matrix metallopeptidase 28 (epilysin)	118453	Mmp28	0.44945	0.000445299	0.00962642
	claudin 12	64945	Cldn12	0.449167	5.35628e-06	0.000405424
	small nucleolar RNA host gene 6	73824	Snhg6	0.448251	6.76212e-05	0.00248608
	multiple EGF-like-domains 10	70417	Megf10	0.447672	0.00016612	0.00476588
	PWWP domain containing 2B	101631	Pwwp2b	0.443799	7.87843e-05	0.00276932
	hook microtubule tethering protein 2	170833	Hook2	0.443684	3.66383e-05	0.00163928
	family with sequence similarity 171, member B	241520	Fam171b	0.440877	0.000200168	0.00544946
	SMAD family member 7	17131	Smad7	0.439847	0.000705859	0.0133101
	family with sequence similarity 129, member A	63913	Fam129a	0.439827	4.40147e-05	0.00186156
	solute carrier family 25, member 39	68066	Slc25a39	0.439649	4.05141e-07	6.61795e-05
	zinc finger protein 622	52521	Zfp622	0.438503	9.03369e-05	0.00305618
	fatty acid desaturase 3	60527	Fads3	0.436342	0.000130932	0.00401611
	syntaxin 3	20908	Stx3	0.436244	0.000695458	0.0132265
	galactose mutarotase	319625	Galm	0.43501	0.00264029	0.0343325
	collapsin response mediator protein 1	12933	Crmp1	0.434272	0.00337872	0.0410171
	snail family zinc finger 2	20583	Snai2	0.433114	0.00310788	0.0387516
	acyl-CoA synthetase bubblegum family member 1	94180	Acsbg1	0.432516	0.000335534	0.00786775
	solute carrier family 9 (sodium/hydrogen exchanger), member 9	331004	Slc9a9	0.431336	0.00428169	0.0480098
	netrin 4	57764	Ntn4	0.431198	0.000583144	0.0117763
	low density lipoprotein receptor-related protein 11	237253	Lrp11	0.431146	0.000501557	0.0104691
	zinc finger, NFX1-type containing 1, antisense RNA 1	68949	Zfas1	0.430294	2.10664e-06	0.000205498
	thymidine phosphorylase	72962	Tymp	0.430039	0.00324828	0.0398897
	transmembrane protein 86A	67893	Tmem86a	0.429386	0.00140961	0.0218493
	chromodomain protein, Y chromosome-like	12593	Cdyl	0.428527	0.000219835	0.00584096
	cAMP responsive element binding protein-like 2	232430	Crebl2	0.428425	0.000366788	0.00836821
	ribosomal protein S6 kinase, polypeptide 2	20112	Rps6ka2	0.428174	0.00201224	0.0280839
	septin 8	20362	Sept8	0.427868	0.00010672	0.00345788
	N-acetylglucosamine-1-phosphotransferase, gamma subunit	214505	Gnptg	0.426003	0.0023927	0.0318634
	mitogen-activated protein kinase 12	29857	Mapk12	0.425975	1.01657e-05	0.000650866
	maestro heat-like repeat family member 1	223658	Mroh1	0.423668	8.47682e-05	0.00291059
	refilin B	76566	Rflnb	0.421136	0.00363876	0.0430779
	cms small ribosomal subunit 1	66497	Cmss1	0.420567	2.29381e-05	0.00120341
	eukaryotic translation initiation factor 2, subunit 2 (beta)	67204	Eif2s2	0.420205	8.42443e-06	0.000564478
	RAD52 motif 1	66599	Rdm1	0.419123	0.00372813	0.0436837
	Rho guanine nucleotide exchange factor (GEF) 5	54324	Arhgef5	0.416363	0.00114654	0.0187043
	acid phosphatase 6, lysophosphatidic	66659	Acp6	0.41553	1.07879e-05	0.000680335
	glutamic-oxaloacetic transaminase 1, soluble	14718	Got1	0.415263	5.22593e-06	0.000398528
	ATP-binding cassette, sub-family A (ABC1), member 8b	27404	Abca8b	0.415151	0.00176475	0.0256764
	prolactin family 2, subfamily c, member 3	18812	Prl2c3	0.414574	0.0036668	0.0432219
	ribosomal protein S14	20044	Rps14	0.413875	7.09293e-05	0.00255144
	pseudouridylate synthase-like 1	433813	Pusl1	0.413621	2.83736e-05	0.00135986
	calcium/calmodulin-dependent protein kinase I	52163	Camk1	0.413355	1.3508e-05	0.000803669
	transmembrane protein 238	664968	Tmem238	0.41334	0.000524736	0.0108023
	homeobox C6	15425	Hoxc6	0.413276	0.00371767	0.0436351
	kelch-like 30	70788	Klhl30	0.413271	0.00352649	0.0421803
	zinc finger protein 598	213753	Zfp598	0.413143	6.88755e-05	0.00250503
	clathrin binding box of aftiphilin containing 1	217887	Clba1	0.411949	5.98328e-05	0.0023264
	methionine-tRNA synthetase	216443	Mars	0.41187	0.000609505	0.01214
	aryl-hydrocarbon receptor	11622	Ahr	0.411834	0.00029426	0.00722248
	Hspb associated protein 1	66667	Hspbap1	0.41149	0.00021095	0.0057037
	ribosomal protein L30	19946	Rpl30	0.410721	0.000740369	0.0137023
	dual specificity phosphatase 9	75590	Dusp9	0.409742	0.00349918	0.041981
	UHRF1 (ICBP90) binding protein 1	224648	Uhrf1bp1	0.409332	0.00418537	0.0473142
	ring finger protein 113A1	69942	Rnf113a1	0.40912	0.00134593	0.0211353
	leucine rich repeat and Ig domain containing 1	235402	Lingo1	0.408122	0.00151149	0.0229517
	ubiquitin specific peptidase 53	99526	Usp53	0.406896	0.000475236	0.0101074
	hepatitis A virus cellular receptor 2	171285	Havcr2	0.405548	0.00359501	0.0427353
	NADPH oxidase 4	50490	Nox4	0.40262	0.00397825	0.0456917
	unc-51-like kinase 3	71742	Ulk3	0.401765	0.0037597	0.0439157
	synapse defective 1, Rho GTPase, homolog 1 (C. elegans)	71709	Syde1	0.400903	0.00279399	0.0357917
	PIN2/TERF1 interacting, telomerase inhibitor 1	72400	Pinx1	0.400676	0.000129876	0.00399261
	RAB5 interacting factor	67388	Rab5if	0.399016	0.00449279	0.0495715
	queuine tRNA-ribosyltransferase catalytic subunit 1	60507	Qtrt1	0.396665	1.84094e-05	0.00101846
	sorting nexin 8	231834	Snx8	0.395203	2.81818e-05	0.00135302
	kelch-like 21	242785	Klhl21	0.394895	0.000788	0.014321
	cytochrome C oxidase assembly factor 3	52469	Coa3	0.39483	7.74311e-05	0.00274047
	SH3 domain containing ring finger 3	237353	Sh3rf3	0.394424	0.00234979	0.0314437
	Ras association (RalGDS/AF-6) domain family (N-terminal) member 7	66985	Rassf7	0.394358	0.000320339	0.00761849
	ubiquitin pseudogene	218963	Gm1821	0.393732	0.00193205	0.0273233
	eukaryotic translation initiation factor 1A domain containing	69860	Eif1ad	0.391986	1.76528e-06	0.000181161
	mitochondrial rRNA methyltransferase 3	67390	Mrm3	0.390165	0.000271682	0.00678738
	poly(A) binding protein, cytoplasmic 4	230721	Pabpc4	0.390036	3.53292e-05	0.00159102
	tRNA splicing endonuclease subunit 54	76265	Tsen54	0.388969	9.15936e-05	0.00308734
	ribosomal RNA processing 12 homolog (S. cerevisiae)	107094	Rrp12	0.388452	0.00289	0.0366811
	transmembrane protein 120A	215210	Tmem120a	0.386446	8.16447e-06	0.000552635
	ribosomal protein L34	68436	Rpl34	0.384735	5.19536e-07	7.62889e-05
	protease, serine 36	77613	Prss36	0.38419	0.00254529	0.0333786
	dual specificity phosphatase 22	105352	Dusp22	0.38406	0.00232649	0.0312987
	G protein-coupled receptor 146	80290	Gpr146	0.383122	0.00384443	0.0445734
	solute carrier family 39 (metal ion transporter), member 8	67547	Slc39a8	0.382613	0.00248245	0.032756
	t-complex-associated testis expressed 2	21646	Tcte2	0.381992	0.000845604	0.0151577
	GRP1 (general receptor for phosphoinositides 1)-associated scaffold protein	56149	Grasp	0.381703	0.00136153	0.0213196
	F11 receptor	16456	F11r	0.381381	0.0011596	0.0188528
	RIKEN cDNA 1700007K13 gene	69327	1700007K13Rik	0.38119	0.00257238	0.0336078
	growth arrest specific 5	14455	Gas5	0.38094	7.653e-06	0.000532163
	adenosine deaminase	11486	Ada	0.380818	0.000735432	0.0136531
	male enhanced antigen 1	17256	Mea1	0.380712	3.52764e-05	0.00159102
	glucosidase, alpha, acid	14387	Gaa	0.380665	0.000642577	0.0125187
	amyloid beta (A4) precursor-like protein 2	11804	Aplp2	0.3799	0.000171948	0.0048735
	ribosomal protein L38	67671	Rpl38	0.379561	0.00142732	0.0220496
	sulfite oxidase	211389	Suox	0.379388	8.34675e-05	0.00287666
	HCLS1 binding protein 3	58240	Hs1bp3	0.377138	7.01255e-05	0.00254053
	solute carrier family 35, member E4	103710	Slc35e4	0.376793	0.000275613	0.00685939
	glutamyl-prolyl-tRNA synthetase	107508	Eprs	0.376222	0.00156345	0.0234824
	huntingtin interacting protein 1 related	29816	Hip1r	0.376184	0.0019555	0.0275286
	v-maf musculoaponeurotic fibrosarcoma oncogene family, protein K (avian)	17135	Mafk	0.375572	0.000849108	0.0151718
	ring finger protein 166	68718	Rnf166	0.37524	1.90405e-05	0.00104499
	insulin receptor substrate 2	384783	Irs2	0.374809	0.00341385	0.0413345
	BEN domain containing 3	331623	Bend3	0.373675	0.00219411	0.0300152
	CNDP dipeptidase 2 (metallopeptidase M20 family)	66054	Cndp2	0.373544	0.0001773	0.00499727
	prefoldin subunit 6	14976	Pfdn6	0.372837	8.01085e-05	0.00279227
	ribosomal protein L18A	76808	Rpl18a	0.372478	2.59986e-06	0.000242472
	calcium channel, voltage-dependent, beta 3 subunit	12297	Cacnb3	0.372199	5.51915e-06	0.00041118
	acyl-CoA thioesterase 13	66834	Acot13	0.371732	0.00137267	0.0214696
	phospholipase A2, group XIIA	66350	Pla2g12a	0.3716	5.826e-05	0.00228131
	par-6 family cell polarity regulator gamma	93737	Pard6g	0.37146	0.00240534	0.0319393
	sulfatase 2	72043	Sulf2	0.369566	0.00138852	0.021644
	pseudouridine synthase 1	56361	Pus1	0.368602	0.000464289	0.00992809
	WD repeat domain 4	57773	Wdr4	0.36754	0.000143775	0.00430484
	G patch domain containing 3	242691	Gpatch3	0.367526	0.000703971	0.0133086
	NADH:ubiquinone oxidoreductase subunit B9	66218	Ndufb9	0.367219	9.66137e-05	0.00320182
	adhesion molecule with Ig like domain 1	229715	Amigo1	0.366352	0.000336302	0.00786775
	Rab9 effector protein with kelch motifs	227746	Rabepk	0.365153	0.000114368	0.00362965
	ATPase, H+ transporting, lysosomal V1 subunit B2	11966	Atp6v1b2	0.364832	3.4078e-05	0.0015524
	ribosomal protein L35A	57808	Rpl35a	0.364532	0.000167019	0.00477796
	cordon-bleu WH2 repeat	12808	Cobl	0.364258	0.00448691	0.0495614
	zinc finger protein 131	72465	Zfp131	0.3637	0.000140874	0.00423635
	laminin, gamma 2	16782	Lamc2	0.363295	0.00078259	0.0142892
	NOL1/NOP2/Sun domain family, member 5	100609	Nsun5	0.363	0.000321857	0.00763333
	paraoxonase 2	330260	Pon2	0.362712	6.09212e-05	0.00234233
	tumor necrosis factor receptor superfamily, member 12a	27279	Tnfrsf12a	0.362704	0.00140297	0.0217852
	MyoD family inhibitor domain containing	16543	Mdfic	0.362039	0.000679095	0.013014
	oxidative stress responsive serine rich 1	66680	Oser1	0.361956	0.000170965	0.00485223
	pannexin 1	55991	Panx1	0.361325	0.00105106	0.0175532
	peptidyl-tRNA hydrolase 2	217057	Ptrh2	0.361159	0.000132399	0.00403424
	actin related protein 2/3 complex, subunit 5-like	74192	Arpc5l	0.360615	5.10692e-06	0.000393803
	interferon-related developmental regulator 1	15982	Ifrd1	0.360604	3.09957e-05	0.00145466
	large tumor suppressor 2	50523	Lats2	0.360336	9.35688e-05	0.00312809
	ribosomal protein L18	19899	Rpl18	0.359964	0.000290834	0.00716215
	oxysterol binding protein-like 2	228983	Osbpl2	0.358812	3.53262e-06	0.00029552
	RNA binding motif protein 38	56190	Rbm38	0.358653	0.0021081	0.029171
	ATPase, H+ transporting, lysosomal V0 subunit B	114143	Atp6v0b	0.358592	0.000327424	0.00773874
	pleckstrin homology domain containing, family H (with MyTH4 domain) member 3	217198	Plekhh3	0.357308	0.00387892	0.0449167
	Na+/K+ transporting ATPase interacting 1	67149	Nkain1	0.356681	0.00200275	0.0279939
	5',3'-nucleotidase, cytosolic	50773	Nt5c	0.356462	0.00113076	0.0184981
	RRP9, small subunit (SSU) processome component, homolog (yeast)	27966	Rrp9	0.355497	8.11307e-05	0.00282077
	transmembrane protein 126A	66271	Tmem126a	0.355483	3.51959e-05	0.00159102
	bolA-like 2 (E. coli)	66162	Bola2	0.355375	0.00274657	0.0353316
	phosphatidylinositol-5-phosphate 4-kinase, type II, gamma	117150	Pip4k2c	0.355089	5.94346e-05	0.00231731
	talin 2	70549	Tln2	0.352797	0.000223604	0.005907
	six transmembrane epithelial antigen of prostate 2	74051	Steap2	0.351523	0.00166572	0.0246034
	F-box and WD-40 domain protein 4	30838	Fbxw4	0.351381	0.00252886	0.0332121
	enkurin domain containing 1	102124	Enkd1	0.351167	0.000392013	0.00880546
	tetraspanin 17	74257	Tspan17	0.350842	0.000514703	0.0106593
	mitochondrial ribosomal protein L55	67212	Mrpl55	0.350817	5.61875e-05	0.00223713
	ribosomal protein S19 binding protein 1	66538	Rps19bp1	0.350642	0.000246148	0.00633877
	mitochondrial ribosomal protein S18B	66973	Mrps18b	0.349583	0.00103577	0.0173748
	treacle ribosome biogenesis factor 1	21453	Tcof1	0.349539	0.00225282	0.0306116
	methylenetetrahydrofolate dehydrogenase (NADP+ dependent) 1-like	270685	Mthfd1l	0.3493	0.0014417	0.0221848
	DEAD (Asp-Glu-Ala-Asp) box polypeptide 49	234374	Ddx49	0.348195	0.000160537	0.00465523
	serine/threonine kinase 19	54402	Stk19	0.347342	6.65048e-05	0.00247416
	mitochondrial contact site and cristae organizing system subunit 13	224904	Micos13	0.347331	0.00414981	0.0470471
	MAPK regulated corepressor interacting protein 2	68241	Mcrip2	0.346667	0.000839947	0.0150863
	A kinase (PRKA) interacting protein 1	57373	Akip1	0.345842	0.000192229	0.00528444
	myeloblastosis oncogene-like 2	17865	Mybl2	0.345778	0.00090986	0.0158671
	erythrocyte membrane protein band 4.1 like 4a, opposite strand	69749	Epb41l4aos	0.345746	0.00120462	0.0193679
	coiled-coil domain containing 86	108673	Ccdc86	0.345488	0.000303381	0.00734661
	pleckstrin homology domain containing, family F (with FYVE domain) member 1	72287	Plekhf1	0.34547	0.00033134	0.00780459
	chromobox 7	52609	Cbx7	0.345334	0.0019981	0.0279431
	EP300 interacting inhibitor of differentiation 2	386655	Eid2	0.34353	0.00178533	0.0259262
	ornithine decarboxylase, structural 1	18263	Odc1	0.343006	1.31776e-05	0.00078911
	zinc and ring finger 2	387524	Znrf2	0.34242	0.000615583	0.0122254
	tRNA methyltransferase 1	212528	Trmt1	0.341714	8.76442e-05	0.00298705
	zinc finger protein 7	223669	Zfp7	0.341141	0.00265476	0.0344473
	zinc finger protein 623	78834	Zfp623	0.340817	0.000818585	0.0147572
	arsA arsenite transporter, ATP-binding, homolog 1 (bacterial)	56495	Asna1	0.340059	6.08257e-05	0.00234192
	Ras homolog enriched in brain like 1	69159	Rhebl1	0.33989	0.00373967	0.0437633
	AT rich interactive domain 5A (MRF1-like)	214855	Arid5a	0.33948	0.00172041	0.0251956
	high mobility group 20B	15353	Hmg20b	0.339477	0.00263125	0.0342311
	N-acetyltransferase 9 (GCN5-related, putative)	66176	Nat9	0.339406	0.000785736	0.0142892
	TCF3 (E2A) fusion partner	69714	Tfpt	0.338859	0.000469964	0.0100261
	ATPase, H+ transporting, lysosomal V1 subunit F	66144	Atp6v1f	0.33728	0.00151986	0.0230407
	stanniocalcin 2	20856	Stc2	0.33722	0.00227435	0.0307774
	growth factor, augmenter of liver regeneration	11692	Gfer	0.335997	0.000179704	0.00504158
	IMP4, U3 small nucleolar ribonucleoprotein	27993	Imp4	0.335293	8.19812e-05	0.00284318
	ubiquinol-cytochrome c reductase complex assembly factor 2	67267	Uqcc2	0.335019	3.35334e-05	0.00153775
	Vac14 homolog (S. cerevisiae)	234729	Vac14	0.334905	0.000545699	0.0111589
	glutathione peroxidase 4	625249	Gpx4	0.334206	9.46526e-05	0.00315196
	zinc finger protein 428	232969	Zfp428	0.333703	0.000616007	0.0122254
	suppressor of cytokine signaling 7	192157	Socs7	0.333369	0.00427196	0.0479398
	mitochondrial ribosomal protein L2	27398	Mrpl2	0.332818	0.0027609	0.0354829
	ribosomal protein S16	20055	Rps16	0.332075	8.05392e-06	0.000550338
	SPOUT domain containing methyltransferase 1	227695	Spout1	0.331991	0.000167479	0.00478615
	proline-rich Gla (G-carboxyglutamic acid) polypeptide 2	65116	Prrg2	0.331876	0.000257746	0.00652784
	mitochondrial ribosomal protein L13	68537	Mrpl13	0.331446	0.00102035	0.017165
	interleukin 17 receptor A	16172	Il17ra	0.331311	0.00434099	0.0485172
	growth arrest specific 8	104346	Gas8	0.329945	1.7927e-05	0.00099376
	coiled-coil-helix-coiled-coil-helix domain containing 4	72170	Chchd4	0.329867	0.00165484	0.0244952
	HemK methyltransferase family member 1	69536	Hemk1	0.329448	0.00336255	0.0408788
	neuron derived neurotrophic factor	66208	Nenf	0.328923	0.001547	0.0233241
	neuronal tyrosine-phosphorylated phosphoinositide 3-kinase adaptor 1	243300	Nyap1	0.327953	0.000561905	0.0114059
	fos-like antigen 1	14283	Fosl1	0.32736	0.000591386	0.0118906
	ubiquitin B	22187	Ubb	0.326255	0.000664897	0.0128447
	nucleic acid binding protein 2	69917	Nabp2	0.326164	0.000319243	0.00760398
	nuclear factor, erythroid derived 2,-like 1	18023	Nfe2l1	0.325969	0.00069568	0.0132265
	DEAD (Asp-Glu-Ala-Asp) box polypeptide 41	72935	Ddx41	0.325373	5.46095e-05	0.0021944
	transmembrane protein 147	69804	Tmem147	0.325112	5.30555e-05	0.00214443
	alkB homolog 4, lysine demethylase	72041	Alkbh4	0.324955	0.000991044	0.0168362
	RIKEN cDNA A430005L14 gene	97159	A430005L14Rik	0.324484	0.000675428	0.0129846
	neuroguidin, EIF4E binding protein	68966	Ngdn	0.323928	0.000306391	0.00738117
	DEAD/H (Asp-Glu-Ala-Asp/His) box polypeptide 31	227674	Ddx31	0.323768	0.000362736	0.00830322
	spermatogenesis associated 5	57815	Spata5	0.323695	0.00127616	0.0202586
	ninjurin 1	18081	Ninj1	0.321858	0.00323949	0.0398526
	UTP14A small subunit processome component	72554	Utp14a	0.321795	0.000232904	0.0060691
	ceramide kinase	223753	Cerk	0.321662	0.00170948	0.0250754
	terminal nucleotidyltransferase 4B	214627	Tent4b	0.321586	0.00130717	0.0206621
	polynucleotide kinase 3'- phosphatase	59047	Pnkp	0.320901	1.26841e-05	0.000765502
	ribosomal protein S11	27207	Rps11	0.320741	1.08612e-05	0.000682429
	dystrobrevin binding protein 1	94245	Dtnbp1	0.320224	0.000181125	0.00506039
	RIKEN cDNA 1600014C10 gene	72244	1600014C10Rik	0.320119	0.00144395	0.0221875
	NOP2 nucleolar protein	110109	Nop2	0.3194	0.000310442	0.00745871
	voltage-dependent anion channel 3	22335	Vdac3	0.319068	9.24283e-07	0.000117259
	neogenin	18007	Neo1	0.318441	0.00362579	0.0429865
	GrpE-like 1, mitochondrial	17713	Grpel1	0.317112	0.00157923	0.0236289
	endoplasmic reticulum (ER) to nucleus signalling 1	78943	Ern1	0.317049	0.000993629	0.0168641
	anthrax toxin receptor 2	71914	Antxr2	0.316966	1.73143e-06	0.000180369
	thyroid hormone receptor interactor 6	22051	Trip6	0.316659	0.000179691	0.00504158
	aminoacyl tRNA synthetase complex-interacting multifunctional protein 2	231872	Aimp2	0.315628	0.0012318	0.0197272
	integrin beta 7	16421	Itgb7	0.315612	0.00365339	0.0431651
	ribosomal protein S3	27050	Rps3	0.315602	2.62118e-05	0.00129215
	Prkr interacting protein 1 (IL11 inducible)	66801	Prkrip1	0.314933	0.000387434	0.00874097
	ArfGAP with RhoGAP domain, ankyrin repeat and PH domain 2	212285	Arap2	0.314706	0.00437632	0.0486738
	A kinase (PRKA) anchor protein 8-like	54194	Akap8l	0.313393	0.000409366	0.00910632
	ribosomal protein L27	19942	Rpl27	0.312959	2.35443e-05	0.00121488
	mitochondrial ribosome-associated GTPase 1	212508	Mtg1	0.312918	0.000878256	0.0154822
	aminoacyl tRNA synthetase complex-interacting multifunctional protein 1	13722	Aimp1	0.312194	2.49558e-06	0.000234329
	nudC nuclear distribution protein	18221	Nudc	0.311386	0.000784236	0.0142892
	WD repeat domain 12	57750	Wdr12	0.311366	0.000630354	0.0123665
	serine/threonine kinase 39	53416	Stk39	0.310804	0.00101536	0.0170915
	growth factor receptor bound protein 10	14783	Grb10	0.310792	0.000580519	0.0117405
	TBC1 domain family, member 31	210544	Tbc1d31	0.310201	0.00312431	0.0388709
	nucleoplasmin 3	18150	Npm3	0.309705	2.58261e-05	0.0012823
	syntrophin, acidic 1	20648	Snta1	0.308908	0.00097735	0.0166622
	NMD3 ribosome export adaptor	97112	Nmd3	0.308833	0.000214247	0.00573666
	LSM4 homolog, U6 small nuclear RNA and mRNA degradation associated	50783	Lsm4	0.308667	0.000235494	0.00612151
	HGH1 homolog	59053	Hgh1	0.30853	0.000700613	0.0132564
	protein tyrosine phosphatase, non-receptor type 21	24000	Ptpn21	0.30841	0.00154416	0.023294
	folliculin	216805	Flcn	0.307712	6.7722e-05	0.00248608
	cytochrome b-561	13056	Cyb561	0.307162	0.00373258	0.0437173
	fucose kinase	234730	Fcsk	0.307043	0.00423416	0.0476123
	URI1, prefoldin-like chaperone	19777	Uri1	0.306669	0.000156782	0.0045946
	mitochondrial ribosomal protein L58	68572	Mrpl58	0.306494	0.000728246	0.0135708
	single-strand selective monofunctional uracil DNA glycosylase	71726	Smug1	0.306464	0.0028615	0.036403
	paralemmin	18483	Palm	0.306278	4.82037e-05	0.00200107
	RanBP-type and C3HC4-type zinc finger containing 1	24105	Rbck1	0.306201	2.50206e-05	0.00126489
	deoxyhypusine hydroxylase/monooxygenase	102115	Dohh	0.306052	2.35172e-05	0.00121488
	polymerase (RNA) II (DNA directed) polypeptide H	245841	Polr2h	0.305946	0.00344597	0.0415957
	short chain dehydrogenase/reductase family 39U, member 1	654795	Sdr39u1	0.305878	0.00199227	0.0279144
	LSM7 homolog, U6 small nuclear RNA and mRNA degradation associated	66094	Lsm7	0.305241	0.00344338	0.0415957
	alcohol dehydrogenase 5 (class III), chi polypeptide	11532	Adh5	0.305057	6.9826e-06	0.000496808
	cytosolic thiouridylase subunit 2	66965	Ctu2	0.304724	0.00144359	0.0221875
	potassium channel tetramerisation domain containing 13	233877	Kctd13	0.304408	0.0017748	0.0258005
	heat shock protein 1 (chaperonin 10)	15528	Hspe1	0.303173	0.00213713	0.0295283
	PDZ domain containing 8	107368	Pdzd8	0.303162	0.00103097	0.0173225
	ribosomal protein S7	20115	Rps7	0.302918	1.47887e-06	0.000163666
	NOP56 ribonucleoprotein	67134	Nop56	0.302582	4.89858e-05	0.00201847
	family with sequence similarity 173, member A	214917	Fam173a	0.302395	0.00363898	0.0430779
	mitochondrial ribosomal protein L12	56282	Mrpl12	0.302353	0.000239186	0.00619996
	surfeit gene 2	20931	Surf2	0.302088	0.00114809	0.0187096
	tumor necrosis factor, alpha-induced protein 2	21928	Tnfaip2	0.301949	2.53489e-05	0.00127147
	autophagy related 101	68118	Atg101	0.301067	0.000760487	0.0140047
	translation machinery associated 16	66282	Tma16	0.301065	0.00159226	0.0237682
	ribosomal protein L26	19941	Rpl26	0.300556	1.69637e-05	0.000947975
	tetratricopeptide repeat domain 27	74196	Ttc27	0.300469	0.0031273	0.0388709
	rhomboid domain containing 3	279766	Rhbdd3	0.299232	0.00211179	0.0292075
	zinc finger CCCH type containing 8	57432	Zc3h8	0.29904	0.00361015	0.0428469
	Finkel-Biskis-Reilly murine sarcoma virus (FBR-MuSV) ubiquitously expressed (fox derived)	14109	Fau	0.299003	0.00151759	0.0230316
	cilia and flagella associate protien 298	68001	Cfap298	0.298818	0.00027925	0.00693252
	translocase of inner mitochondrial membrane 8A1	30058	Timm8a1	0.298449	0.00185228	0.0265216
	notchless homolog 1	217011	Nle1	0.298384	0.000993913	0.0168641
	ribosomal protein S15A	267019	Rps15a	0.298159	0.000142835	0.00428133
	MYB binding protein (P160) 1a	18432	Mybbp1a	0.298019	0.00169879	0.0249717
	nucleotide binding protein 2	26426	Nubp2	0.296846	8.96879e-05	0.00303795
	RIKEN cDNA 2410131K14 gene	76792	2410131K14Rik	0.296809	0.00186504	0.0266217
	NIP7, nucleolar pre-rRNA processing protein	66164	Nip7	0.296399	0.00033622	0.00786775
	Fyn proto-oncogene	14360	Fyn	0.296255	0.000696249	0.0132282
	YY1 associated factor 2	67057	Yaf2	0.295994	0.00268389	0.034687
	apoptosis antagonizing transcription factor	56321	Aatf	0.295678	0.000257319	0.00652784
	K(lysine) acetyltransferase 8	67773	Kat8	0.2951	0.000237832	0.00617393
	dCTP pyrophosphatase 1	66422	Dctpp1	0.294958	0.000437935	0.00952689
	integrin beta 1 binding protein 1	16413	Itgb1bp1	0.294252	0.000296693	0.0072458
	cardiolipin synthase 1	66586	Crls1	0.293893	0.000324953	0.00769465
	ribosomal protein S21	66481	Rps21	0.293626	0.00250574	0.0329868
	H2A histone family, member Z	51788	H2afz	0.293394	9.12232e-06	0.000599597
	neuraminidase 1	18010	Neu1	0.293382	0.00196252	0.0275853
	nucleotide binding protein 1	26425	Nubp1	0.293133	0.000720076	0.0134678
	prostaglandin E synthase 2	96979	Ptges2	0.29311	0.00085853	0.015279
	RAD51 recombinase	19361	Rad51	0.2923	0.000129294	0.0039897
	single-pass membrane protein with coiled-coil domains 4	170748	Smco4	0.29163	0.00193195	0.0273233
	alkaline ceramidase 3	66190	Acer3	0.291093	0.00113827	0.0186045
	transmembrane and coiled coil domains 3	319880	Tmcc3	0.290634	0.00322278	0.0396997
	interleukin-1 receptor-associated kinase 2	108960	Irak2	0.290605	0.00255925	0.0334837
	WASH complex subunit 2`	28006	Washc2	0.289284	1.49053e-05	0.00086993
	eukaryotic translation initiation factor 2B, subunit 3	108067	Eif2b3	0.289027	0.000352111	0.00812741
	proteasome (prosome, macropain) 26S subunit, non-ATPase, 4	19185	Psmd4	0.288446	0.000119747	0.00376509
	zinc finger, HIT type 6	229937	Znhit6	0.288061	0.000732691	0.0136115
	UTP4 small subunit processome component	21771	Utp4	0.288003	0.00045107	0.00972455
	mitochondrial ribosomal protein S24	64660	Mrps24	0.287953	0.000410461	0.00911479
	leucine rich repeat containing 59	98238	Lrrc59	0.287804	6.79365e-05	0.00249064
	chloride channel, voltage-sensitive 7	26373	Clcn7	0.28684	0.000868066	0.0154009
	DEAD (Asp-Glu-Ala-Asp) box polypeptide 27	228889	Ddx27	0.286651	0.000163747	0.00471859
	centrosomal protein 170B	217882	Cep170b	0.286581	0.00233992	0.0313861
	GIT ArfGAP 1	216963	Git1	0.285829	0.000132957	0.00404231
	eukaryotic translation initiation factor 3, subunit D	55944	Eif3d	0.285715	0.00288948	0.0366811
	serine carboxypeptidase 1	74617	Scpep1	0.285559	0.000660578	0.0127882
	NECAP endocytosis associated 2	66147	Necap2	0.285095	0.000320404	0.00761849
	myosin phosphatase Rho interacting protein	26936	Mprip	0.285	0.00106372	0.0177218
	vasodilator-stimulated phosphoprotein	22323	Vasp	0.28459	3.98722e-06	0.000323739
	GTP binding protein 2	56055	Gtpbp2	0.284569	0.00283313	0.0361421
	elongin B	67673	Elob	0.284242	0.00229627	0.0310131
	N-ethylmaleimide sensitive fusion protein attachment protein alpha	108124	Napa	0.283791	0.000159656	0.00464812
	ribosomal protein L37	67281	Rpl37	0.283685	0.00201776	0.0281466
	sirtuin 6	50721	Sirt6	0.282103	0.00336477	0.0408788
	granulin	14824	Grn	0.282046	0.00357648	0.0425937
	glypican 1	14733	Gpc1	0.281841	0.000264279	0.00664453
	coiled-coil domain containing 9	243846	Ccdc9	0.28168	0.000846123	0.0151577
	caveolae associated 4	68016	Cavin4	0.281501	0.00185595	0.0265331
	ring finger protein 1	19763	Ring1	0.28133	0.00140311	0.0217852
	homer scaffolding protein 3	26558	Homer3	0.281227	0.00199302	0.0279144
	protein phosphatase 1, regulatory inhibitor subunit 11	76497	Ppp1r11	0.281226	0.0010785	0.017871
	CDC42 small effector 2	72729	Cdc42se2	0.281072	0.0017993	0.0260494
	cytochrome c oxidase subunit 4I1	12857	Cox4i1	0.279869	0.00138305	0.0215709
	UTP18 small subunit processome component	217109	Utp18	0.279507	6.81677e-05	0.0024925
	nuclear transcription factor, X-box binding 1	74164	Nfx1	0.279457	6.7699e-05	0.00248608
	RIKEN cDNA 4930503L19 gene	269033	4930503L19Rik	0.279336	0.00400471	0.0459111
	DIM1 dimethyladenosine transferase 1-like (S. cerevisiae)	66254	Dimt1	0.278936	0.000157878	0.00461692
	interferon-related developmental regulator 2	15983	Ifrd2	0.278262	0.000799198	0.0144514
	vacuolar protein sorting 72	21427	Vps72	0.277719	5.11099e-05	0.00208037
	family with sequence similarity 32, member A	67922	Fam32a	0.276551	0.00355245	0.042399
	ribosomal protein L6	19988	Rpl6	0.27629	5.00431e-05	0.00204665
	G patch domain and ankyrin repeats 1	81845	Gpank1	0.276162	0.00301352	0.0378142
	oxidoreductase NAD-binding domain containing 1	218885	Oxnad1	0.275888	0.00111691	0.0183532
	RAB11 family interacting protein 5 (class I)	52055	Rab11fip5	0.275716	0.000484042	0.0102238
	RNA polymerase II associated protein 3	71919	Rpap3	0.275646	0.000152429	0.00450406
	OTU domain, ubiquitin aldehyde binding 1	107260	Otub1	0.274917	0.000492383	0.0103603
	protein-tyrosine sulfotransferase 2	22022	Tpst2	0.274222	0.000637062	0.0124461
	mitochondrial ribosomal protein L21	353242	Mrpl21	0.273807	0.00019193	0.00528444
	regulator of chromosome condensation 1	100088	Rcc1	0.27358	0.00033717	0.00786806
	mitochondrial ribosomal protein L52	68836	Mrpl52	0.273571	0.000429713	0.00942229
	GID complex subunit 4, VID24 homolog	66771	Gid4	0.273047	7.32192e-05	0.00261486
	ubiquitin-conjugating enzyme E2J 2	140499	Ube2j2	0.272969	0.000437513	0.00952689
	ezrin	22350	Ezr	0.272936	0.000192409	0.00528444
	ribosomal protein, large P2	67186	Rplp2	0.272882	4.21724e-05	0.00181624
	methyltransferase like 1	17299	Mettl1	0.271599	0.00125981	0.0200336
	mitogen-activated protein kinase kinase kinase 6	53608	Map3k6	0.271044	0.000498477	0.0104408
	ankyrin repeat domain 13b	268445	Ankrd13b	0.270676	0.00190089	0.0270258
	ras homolog family member U	69581	Rhou	0.270544	0.00246122	0.0325735
	ADP-ribosylhydrolase like 2	100206	Adprhl2	0.270469	0.000574252	0.0116308
	poly(rC) binding protein 2	18521	Pcbp2	0.269355	0.000403303	0.00900046
	telomerase RNA component interacting RNase	68544	Trir	0.269127	0.00018507	0.00513987
	retinoid X receptor beta	20182	Rxrb	0.268381	0.000523968	0.0107945
	exosome component 1	66583	Exosc1	0.268235	0.000669609	0.0128997
	sorting nexin family member 30	209131	Snx30	0.268218	0.000364936	0.00834666
	bystin-like	53414	Bysl	0.267716	0.00095878	0.0164398
	nucleolar protein 10	217431	Nol10	0.267598	0.000852459	0.0152067
	polymerase (DNA-directed), epsilon 4 (p12 subunit)	66979	Pole4	0.267586	0.000594845	0.0119428
	family with sequence similarity 104, member A	28081	Fam104a	0.266834	0.000311544	0.00747218
	peter pan homolog	235036	Ppan	0.266451	0.00371941	0.043637
	zinc finger protein 777	72306	Zfp777	0.266412	0.00335782	0.0408532
	pescadillo ribosomal biogenesis factor 1	64934	Pes1	0.266358	0.00135923	0.0213077
	ribosomal protein L22	19934	Rpl22	0.26632	0.000607748	0.0121137
	UBX domain protein 2A	217379	Ubxn2a	0.266312	0.00399932	0.0458684
	cleavage and polyadenylation specific factor 4	54188	Cpsf4	0.2661	0.000996246	0.016883
	HSPA (heat shock 70kDa) binding protein, cytoplasmic cochaperone 1	66245	Hspbp1	0.266031	0.000118336	0.00373347
	AKT1 substrate 1 (proline-rich)	67605	Akt1s1	0.265575	9.27265e-05	0.00311792
	5-methyltetrahydrofolate-homocysteine methyltransferase reductase	210009	Mtrr	0.265459	0.000588424	0.0118397
	nucleophosmin 1	18148	Npm1	0.265378	2.46297e-05	0.00124757
	F-box protein 6	50762	Fbxo6	0.265217	0.000892059	0.0156358
	sirtuin 7	209011	Sirt7	0.264374	0.00280755	0.0358987
	ribosomal protein S12	20042	Rps12	0.264171	1.51509e-05	0.000876846
	WD repeat domain 55	67936	Wdr55	0.263982	0.00107263	0.0178166
	protein tyrosine phosphatase 4a2	19244	Ptp4a2	0.263764	2.67612e-05	0.00130988
	poly(A)-specific ribonuclease (deadenylation nuclease)	74108	Parn	0.263241	0.000457805	0.00984281
	sorting nexin 10	71982	Snx10	0.263124	0.00119481	0.0192776
	TP53 regulated inhibitor of apoptosis 1	69076	Triap1	0.262632	0.00267151	0.0345921
	EBNA1 binding protein 2	69072	Ebna1bp2	0.262224	5.72415e-05	0.00225744
	CD3E antigen, epsilon polypeptide associated protein	70333	Cd3eap	0.262173	0.00173417	0.0253299
	translocase of outer mitochondrial membrane 20	67952	Tomm20	0.261879	0.000286801	0.00707546
	ribosomal protein S23	66475	Rps23	0.260994	2.7551e-05	0.00133077
	Harvey rat sarcoma virus oncogene	15461	Hras	0.260725	0.000510339	0.0106087
	INO80 complex subunit E	233875	Ino80e	0.260257	0.000504239	0.0105057
	methenyltetrahydrofolate synthetase domain containing	234814	Mthfsd	0.259816	0.00268309	0.034687
	ribosomal protein L36	54217	Rpl36	0.259743	0.000202367	0.00549315
	related RAS viral (r-ras) oncogene 2	66922	Rras2	0.259428	0.000331019	0.00780367
	BUD31 homolog	231889	Bud31	0.259075	0.000631184	0.0123665
	activating signal cointegrator 1 complex subunit 2	75452	Ascc2	0.258752	0.00131302	0.0207127
	MIA SH3 domain ER export factor 2	338320	Mia2	0.258163	0.00131455	0.0207251
	NADH:ubiquinone oxidoreductase subunit A12	66414	Ndufa12	0.258098	0.00210238	0.0291489
	RNA binding motif protein 19	74111	Rbm19	0.258079	0.00445069	0.0492431
	processing of precursor 5, ribonuclease P/MRP family (S. cerevisiae)	117109	Pop5	0.257879	0.00229546	0.0310131
	dynein cytoplasmic 1 light intermediate chain 1	235661	Dync1li1	0.257839	0.000168316	0.00479518
	DEAD (Asp-Glu-Ala-Asp) box polypeptide 55	67848	Ddx55	0.257667	0.00228492	0.0309052
	LEM domain containing 2	224640	Lemd2	0.257079	9.14287e-05	0.00308555
	tubulin polyglutamylase complex subunit 1	110012	Tpgs1	0.25623	0.00183436	0.0263558
	growth factor receptor bound protein 2-associated protein 2	14389	Gab2	0.255234	0.00416398	0.047169
	5'-nucleotidase domain containing 2	70021	Nt5dc2	0.254926	0.00336585	0.0408788
	junction-mediating and regulatory protein	57748	Jmy	0.254714	0.0027692	0.0355619
	LLP homolog, long-term synaptic facilitation (Aplysia)	66225	Llph	0.254646	0.00247674	0.0327143
	exosome component 2	227715	Exosc2	0.254458	0.000462777	0.00990343
	Ts translation elongation factor, mitochondrial	66399	Tsfm	0.253903	0.00451382	0.0497439
	glutamate-rich WD repeat containing 1	101612	Grwd1	0.253894	0.00390542	0.0450574
	Josephin domain containing 2	66124	Josd2	0.253797	0.00070917	0.0133452
	ribosomal protein L23	65019	Rpl23	0.253453	0.00143929	0.0221724
	proteasome (prosome, macropain) subunit, beta type 5	19173	Psmb5	0.253448	0.000333445	0.00783412
	spermidine synthase	20810	Srm	0.252633	0.00250846	0.0329911
	ribosomal protein L17, pseudogene 10	100042880	Rpl17-ps10	0.252401	0.00134328	0.0211056
	TSR3 20S rRNA accumulation	68327	Tsr3	0.252312	0.00448831	0.0495614
	dynamin 2	13430	Dnm2	0.252017	0.000704675	0.0133086
	ubiquitin-like 4A	27643	Ubl4a	0.251703	0.000234052	0.00608976
	twinkle mtDNA helicase	226153	Twnk	0.25158	0.00248211	0.032756
	neurotrophin receptor associated death domain	67169	Nradd	0.251483	0.00200904	0.0280534
	WD repeat domain 70	545085	Wdr70	0.250745	0.00416218	0.047168
	translocase of inner mitochondrial membrane 13	30055	Timm13	0.250692	0.000354259	0.00815652
	zinc finger protein 346	26919	Zfp346	0.250625	0.00124571	0.0198841
	coiled-coil-helix-coiled-coil-helix domain containing 6	66098	Chchd6	0.250375	0.00311495	0.0388047
	DEAD (Asp-Glu-Ala-Asp) box polypeptide 21	56200	Ddx21	0.250296	0.00122073	0.0196041
	cornichon family AMPA receptor auxiliary protein 1	12793	Cnih1	0.250093	0.0004582	0.00984363
	Ngg1 interacting factor 3-like 1 (S. pombe)	65102	Nif3l1	0.249823	0.000585591	0.0117999
	cytochrome c-1	66445	Cyc1	0.249727	4.28694e-05	0.00183481
	RIKEN cDNA 1700123O20 gene	58248	1700123O20Rik	0.249684	0.00153243	0.0231541
	exosome component 5	27998	Exosc5	0.249447	0.000666367	0.0128541
	polymerase (RNA) II (DNA directed) polypeptide E	66420	Polr2e	0.248939	6.23507e-05	0.00236595
	cyclin-dependent kinase 10	234854	Cdk10	0.248741	0.00149228	0.022754
	ribosomal protein S10	67097	Rps10	0.248458	2.4494e-05	0.00124348
	inhibitor of kappaB kinase gamma	16151	Ikbkg	0.248445	0.000180273	0.00504728
	ariadne RBR E3 ubiquitin protein ligase 2	23807	Arih2	0.248171	0.000742543	0.0137298
	coiled-coil-helix-coiled-coil-helix domain containing 1	66121	Chchd1	0.248004	0.00294793	0.0372451
	mitochondrial ribosomal protein L43	94067	Mrpl43	0.24773	0.00279769	0.0358058
	lines homolog 1	72635	Lins1	0.247696	0.00340366	0.0412474
	transmembrane protein 192	73067	Tmem192	0.247622	0.00229853	0.0310285
	DNA topoisomerase 1, mitochondrial	72960	Top1mt	0.247408	0.00216572	0.0298425
	transmembrane protein 11	216821	Tmem11	0.247396	0.000218769	0.00582857
	cell division cycle 34	216150	Cdc34	0.246572	0.000776693	0.0142373
	ribosomal protein S6	20104	Rps6	0.246515	1.5279e-05	0.000882412
	glucosamine-6-phosphate deaminase 1	26384	Gnpda1	0.245582	0.0037642	0.0439385
	PWP2 periodic tryptophan protein homolog (yeast)	110816	Pwp2	0.245402	0.00398947	0.0457744
	ubiquitin specific peptidase 39	28035	Usp39	0.24536	0.000785318	0.0142892
	ribonuclease H2, large subunit	69724	Rnaseh2a	0.245098	0.000478404	0.0101591
	block of proliferation 1	12181	Bop1	0.244745	0.000553096	0.0112685
	RNA 3'-terminal phosphate cyclase	66368	Rtca	0.243775	0.00132294	0.0208215
	caseinolytic mitochondrial matrix peptidase proteolytic subunit	53895	Clpp	0.243207	0.00116267	0.0188804
	ribosomal protein L29	19944	Rpl29	0.243185	0.00165901	0.0245306
	purinergic receptor P2X, ligand-gated ion channel 4	18438	P2rx4	0.242753	0.00344579	0.0415957
	peroxiredoxin 6	11758	Prdx6	0.242725	0.000302059	0.00733391
	mitochondrial ribosomal protein L16	94063	Mrpl16	0.241123	0.00326368	0.0400253
	succinate dehydrogenase complex, subunit B, iron sulfur (Ip)	67680	Sdhb	0.24108	0.000473696	0.0100824
	solute carrier family 50 (sugar transporter), member 1	19729	Slc50a1	0.240669	0.00407983	0.0465637
	mitochondrial ribosomal protein L47	74600	Mrpl47	0.24038	0.00228766	0.030927
	zinc finger protein 628	232816	Zfp628	0.239338	0.00397727	0.0456917
	kelch domain containing 4	234825	Klhdc4	0.239114	0.000871802	0.0154492
	upstream transcription factor 1	22278	Usf1	0.238995	0.00279116	0.0357865
	NFU1 iron-sulfur cluster scaffold	56748	Nfu1	0.238646	0.000532751	0.0109428
	WD repeat domain, phosphoinositide interacting 2	74781	Wipi2	0.238413	0.000431155	0.00943892
	WD repeat domain 46	57315	Wdr46	0.238319	0.00250836	0.0329911
	thioredoxin reductase 1	50493	Txnrd1	0.238307	0.000158175	0.00462072
	ATP-binding cassette, sub-family F (GCN20), member 2	27407	Abcf2	0.238253	0.000249918	0.00640004
	programmed cell death 2-like	68079	Pdcd2l	0.237005	0.00234125	0.0313861
	RuvB-like protein 2	20174	Ruvbl2	0.236991	0.000413903	0.00916252
	proteasome (prosome, macropain) subunit, beta type 3	26446	Psmb3	0.236743	6.6183e-05	0.00246638
	late endosomal/lysosomal adaptor, MAPK and MTOR activator 5	68576	Lamtor5	0.236446	0.00287421	0.0365143
	microtubule-associated protein 1 light chain 3 beta	67443	Map1lc3b	0.235633	0.00107472	0.0178298
	fibroblast growth factor (acidic) intracellular binding protein	58249	Fibp	0.235299	0.000621207	0.012302
	phosphatidylinositol glycan anchor biosynthesis, class Q	14755	Pigq	0.235173	0.000365724	0.00835776
	ferritin heavy polypeptide 1	14319	Fth1	0.235129	0.00190308	0.0270388
	proliferation-associated 2G4	18813	Pa2g4	0.235099	0.000211777	0.00570929
	mitochondrial ribosomal protein S11	67994	Mrps11	0.234509	0.00423324	0.0476123
	tripartite motif-containing 26	22670	Trim26	0.234418	0.00272067	0.0350639
	leucine zipper and CTNNBIP1 domain containing	69151	Lzic	0.234194	0.0014567	0.0223337
	DDRGK domain containing 1	77006	Ddrgk1	0.233918	0.00388691	0.0449715
	cytidine 5'-triphosphate synthase	51797	Ctps	0.233894	0.00180543	0.0260946
	eukaryotic translation initiation factor 3, subunit F	66085	Eif3f	0.233843	0.00186198	0.0265918
	spastic paraplegia 20, spartin (Troyer syndrome) homolog (human)	229285	Spg20	0.233721	0.00149577	0.0227629
	mitochondrial ribosomal protein L28	68611	Mrpl28	0.233141	0.000751064	0.0138688
	nuclear factor of kappa light polypeptide gene enhancer in B cells inhibitor, beta	18036	Nfkbib	0.232988	0.00184682	0.0264791
	cactin, spliceosome C complex subunit	70312	Cactin	0.232937	0.00350504	0.042033
	mitochondrial ribosomal protein L45	67036	Mrpl45	0.232864	0.00123197	0.0197272
	mitochondrial ribosomal protein L38	60441	Mrpl38	0.232306	0.000514504	0.0106593
	Ras homolog enriched in brain	19744	Rheb	0.232262	0.000485801	0.0102394
	eukaryotic translation initiation factor 2B, subunit 5 epsilon	224045	Eif2b5	0.231273	0.00144478	0.0221875
	cytokine induced apoptosis inhibitor 1	109006	Ciapin1	0.230894	0.00255684	0.0334837
	mitochondrial ribosomal protein S10	64657	Mrps10	0.229904	0.00118231	0.0191094
	deltex 3, E3 ubiquitin ligase	80904	Dtx3	0.228961	0.00327339	0.0401088
	aldehyde dehydrogenase family 3, subfamily A2	11671	Aldh3a2	0.228927	0.000479692	0.0101674
	ribosomal protein L14	67115	Rpl14	0.228923	0.000215	0.00575046
	mRNA turnover 4, ribosome maturation factor	69902	Mrto4	0.228751	0.000243078	0.00626555
	replication termination factor 2	66404	Rtf2	0.22852	0.000582812	0.0117763
	heparin binding growth factor	15191	Hdgf	0.228317	0.000226453	0.0059368
	FtsJ RNA methyltransferase homolog 3 (E. coli)	56095	Ftsj3	0.228166	0.00059857	0.0119827
	proteasome (prosome, macropain) 26S subunit, non-ATPase, 8	57296	Psmd8	0.228109	6.89842e-05	0.00250503
	ribosomal protein L17	319195	Rpl17	0.227315	0.000129766	0.00399261
	myosin IC	17913	Myo1c	0.227226	0.00232932	0.0313173
	mitotic spindle organizing protein 2	72083	Mzt2	0.227209	0.00343125	0.0414906
	polymerase (RNA) I polypeptide C	20016	Polr1c	0.226864	0.000881652	0.0155298
	stomatin (Epb7.2)-like 2	66592	Stoml2	0.226106	0.000485895	0.0102394
	large 60S subunit nuclear export GTPase 1	224092	Lsg1	0.226053	0.00156924	0.0235309
	DnaJ heat shock protein family (Hsp40) member C11	230935	Dnajc11	0.225913	0.00145509	0.0223287
	translocase of inner mitochondrial membrane 50	66525	Timm50	0.225783	0.000888351	0.0156004
	BCL2-associated athanogene 5	70369	Bag5	0.225673	0.00214215	0.0295681
	potassium channel modulatory factor 1	74287	Kcmf1	0.224859	0.000340662	0.00793613
	D4, zinc and double PHD fingers family 2	19708	Dpf2	0.22342	0.00389126	0.045003
	esterase D/formylglutathione hydrolase	13885	Esd	0.223348	0.00444531	0.0492137
	ubiquitin-like domain containing CTD phosphatase 1	79560	Ublcp1	0.222579	0.00219676	0.0300365
	anaphase promoting complex subunit 11	66156	Anapc11	0.222181	0.00146406	0.0224165
	DEAD (Asp-Glu-Ala-Asp) box polypeptide 39	68278	Ddx39	0.222074	0.000716316	0.0134338
	inosine monophosphate dehydrogenase 2	23918	Impdh2	0.221415	5.85632e-05	0.00228994
	guanylate kinase 1	14923	Guk1	0.221023	0.000857082	0.0152649
	WD repeat domain 18	216156	Wdr18	0.220384	0.00087634	0.0154653
	DEAD (Asp-Glu-Ala-Asp) box polypeptide 54	71990	Ddx54	0.220196	0.00305856	0.0382332
	mitogen-activated protein kinase kinase 2	26396	Map2k2	0.219925	0.000460591	0.00987962
	leucine rich repeat containing 14	223664	Lrrc14	0.219731	0.00364661	0.0431312
	UDP-GalNAc:betaGlcNAc beta 1,3-galactosaminyltransferase, polypeptide 2	97884	B3galnt2	0.21954	0.0018206	0.0262178
	guanine nucleotide binding protein (G protein), gamma 5	14707	Gng5	0.219528	0.000162207	0.00469872
	phospholipid phosphatase 2	50784	Plpp2	0.219503	0.00216807	0.0298512
	ribosomal protein, large, P1	56040	Rplp1	0.219478	8.57396e-05	0.00292937
	family with sequence similarity 13, member B	225358	Fam13b	0.21868	0.00313543	0.0389544
	DNL-type zinc finger	52838	Dnlz	0.218495	0.0040485	0.0462786
	nuclear fragile X mental retardation protein interacting protein 1	27275	Nufip1	0.217868	0.00410183	0.0467514
	bolA-like 1 (E. coli)	69168	Bola1	0.217148	0.0035338	0.042213
	cyclin-dependent kinase 5	12568	Cdk5	0.217034	0.0041703	0.0472018
	NIN1/RPN12 binding protein 1 homolog	67619	Nob1	0.216675	0.00114343	0.0186778
	abhydrolase domain containing 5	67469	Abhd5	0.216627	0.00230941	0.0311067
	nucleolar protein 12	97961	Nol12	0.216443	0.00331874	0.0405207
	ribosomal protein S15	20054	Rps15	0.216042	0.000215179	0.00575046
	pyrophosphatase (inorganic) 1	67895	Ppa1	0.21596	0.000626433	0.0123572
	Fanconi anemia, complementation group E	72775	Fance	0.215713	0.00217519	0.0299204
	complement component 1, q subcomponent binding protein	12261	C1qbp	0.215235	0.000523565	0.0107943
	protein phosphatase 1, regulatory subunit 8	100336	Ppp1r8	0.214444	0.00160768	0.0239626
	small nuclear ribonucleoprotein B	20638	Snrpb	0.214356	0.002036	0.0283725
	fasciculation and elongation protein zeta 2 (zygin II)	225020	Fez2	0.213922	0.00452129	0.0498064
	mitochondrial ribosomal protein L9	78523	Mrpl9	0.213724	0.00032167	0.00763333
	NADH:ubiquinone oxidoreductase subunit A7	66416	Ndufa7	0.213373	0.00105671	0.0176369
	DEAD (Asp-Glu-Ala-Asp) box polypeptide 23	74351	Ddx23	0.213207	0.0029904	0.037661
	G protein pathway suppressor 1	209318	Gps1	0.212417	0.000505825	0.0105308
	ribosomal protein S24	20088	Rps24	0.211653	9.34514e-05	0.00312809
	ADP-ribosylation factor-like 6 interacting protein 4	65105	Arl6ip4	0.211634	0.00199535	0.0279187
	small integral membrane protein 12	80284	Smim12	0.211188	0.00351378	0.042083
	SPG21, maspardin	27965	Spg21	0.21042	0.000253702	0.0064661
	eukaryotic translation initiation factor 3, subunit G	53356	Eif3g	0.209449	0.0014719	0.0225115
	ribosomal protein L28	19943	Rpl28	0.207332	0.00353113	0.0421993
	eukaryotic translation initiation factor 3, subunit K	73830	Eif3k	0.206277	0.000225025	0.0059273
	THAP domain containing 11	59016	Thap11	0.205863	0.00168591	0.0248432
	ribosomal protein S18	20084	Rps18	0.204592	6.8605e-05	0.00249856
	pyroglutamyl-peptidase I	66522	Pgpep1	0.203937	0.00378183	0.0440884
	adenylosuccinate lyase	11564	Adsl	0.203288	0.000807453	0.0145785
	EARP complex and GARP complex interacting protein 1	380752	Eipr1	0.202905	0.00439657	0.0487828
	PHD finger protein 5A	68479	Phf5a	0.201692	0.00173626	0.0253336
	UBX domain protein 1	225896	Ubxn1	0.199786	0.000304729	0.00735345
	ribosomal protein L32	19951	Rpl32	0.199675	0.000601372	0.0120149
	RAB43, member RAS oncogene family	69834	Rab43	0.198777	0.0014366	0.0221434
	glutathione S-transferase omega 1	14873	Gsto1	0.197809	0.00130514	0.0206474
	BCL2-like 1	12048	Bcl2l1	0.196763	0.00254638	0.0333786
	ribosomal protein L31	114641	Rpl31	0.196492	0.00393354	0.0453022
	2,3-bisphosphoglycerate mutase	12183	Bpgm	0.195687	0.00366287	0.043194
	SNU13 homolog, small nuclear ribonucleoprotein (U4/U6.U5)	20826	Snu13	0.195636	0.00217526	0.0299204
	SUMO/sentrin specific peptidase 3	80886	Senp3	0.194724	0.00161487	0.0240324
	tripartite motif-containing 32	69807	Trim32	0.193211	0.00445295	0.0492431
	casein kinase 2, alpha prime polypeptide	13000	Csnk2a2	0.193076	0.00318148	0.0393646
	cytochrome c oxidase subunit 7A2 like	20463	Cox7a2l	0.193024	0.0023494	0.0314437
	acidic (leucine-rich) nuclear phosphoprotein 32 family, member B	67628	Anp32b	0.193001	0.00244853	0.0324504
	melanocyte proliferating gene 1	60315	Myg1	0.192861	0.00431123	0.0483018
	eukaryotic translation initiation factor 2B, subunit 2 beta	217715	Eif2b2	0.192599	0.00218559	0.0299766
	MAP/microtubule affinity regulating kinase 3	17169	Mark3	0.190583	0.00386344	0.0447563
	ribosomal protein S19	20085	Rps19	0.190404	5.14306e-05	0.00208793
	chaperonin containing Tcp1, subunit 2 (beta)	12461	Cct2	0.189418	0.000191992	0.00528444
	RIKEN cDNA 1700037H04 gene	67326	1700037H04Rik	0.188938	0.00412105	0.0468943
	TSC22 domain family, member 1	21807	Tsc22d1	0.188081	0.000949294	0.0163546
	eukaryotic translation initiation factor 1	20918	Eif1	0.188055	0.00111271	0.018295
	structure specific recognition protein 1	20833	Ssrp1	0.186479	0.00088208	0.0155298
	TATA-box binding protein associated factor 10	24075	Taf10	0.186251	0.00218928	0.0299936
	dynactin 2	69654	Dctn2	0.184631	0.00248398	0.032756
	VPS26 retromer complex component A	30930	Vps26a	0.183583	0.0015592	0.0234313
	ribosomal protein L8	26961	Rpl8	0.183394	0.000240617	0.0062249
	ferredoxin 2	68165	Fdx2	0.183072	0.00218815	0.0299931
	GTP binding protein 4	69237	Gtpbp4	0.182675	0.000951544	0.0163666
	RNA 2',3'-cyclic phosphate and 5'-OH ligase	28088	Rtcb	0.182055	0.000553635	0.0112711
	splicing factor 3b, subunit 5	66125	Sf3b5	0.181811	0.00421949	0.0475248
	golgi to ER traffic protein 4	67604	Get4	0.181084	0.00269277	0.0347692
	zinc finger protein 740	68744	Zfp740	0.180244	0.00278556	0.0357499
	cysteine and histidine rich 1	54151	Cyhr1	0.180208	0.00187552	0.0267299
	ras homolog family member A	11848	Rhoa	0.17955	0.00184682	0.0264791
	protein kinase C and casein kinase substrate in neurons 2	23970	Pacsin2	0.179144	0.00161239	0.0240085
	translocase of inner mitochondrial membrane 23	53600	Timm23	0.178291	0.00195345	0.0275137
	splicing factor 3b, subunit 4	107701	Sf3b4	0.177514	0.00261637	0.0340536
	poly(rC) binding protein 1	23983	Pcbp1	0.17745	0.00133341	0.0209744
	retinoic acid induced 14	75646	Rai14	0.177395	0.00148473	0.0226701
	cyclin G associated kinase	231580	Gak	0.17734	0.00410774	0.0467814
	vesicle-associated membrane protein, associated protein A	30960	Vapa	0.177317	0.00279229	0.0357865
	protein phosphatase 1A, magnesium dependent, alpha isoform	19042	Ppm1a	0.176744	0.000797495	0.014446
	small ubiquitin-like modifier 3	20610	Sumo3	0.17648	0.00225472	0.0306168
	NOP58 ribonucleoprotein	55989	Nop58	0.176089	0.00369547	0.0434116
	SET nuclear oncogene	56086	Set	0.176059	0.00170134	0.0249946
	eukaryotic translation termination factor 1	225363	Etf1	0.172958	0.00152765	0.0231334
	prohibitin 2	12034	Phb2	0.172468	0.00356311	0.0424711
	ubiquitin-conjugating enzyme E2M	22192	Ube2m	0.172038	0.00390765	0.0450603
	cell division cycle 37	12539	Cdc37	0.169592	0.00051221	0.0106362
	NADH:ubiquinone oxidoreductase core subunit S8	225887	Ndufs8	0.169503	0.00379013	0.0441478
	vesicle-associated membrane protein, associated protein B and C	56491	Vapb	0.167163	0.00204737	0.0284591
	ribosomal protein L7A	27176	Rpl7a	0.16656	0.000241416	0.00623436
	ribosomal protein L12	269261	Rpl12	0.165573	0.00165643	0.0245055
	RNA binding motif protein 17	76938	Rbm17	0.165464	0.00184834	0.0264791
	BRISC and BRCA1 A complex member 1	68251	Babam1	0.164887	0.00302399	0.037894
	polymerase (RNA) III (DNA directed) polypeptide C	74414	Polr3c	0.164203	0.00348602	0.041896
	ribosomal protein L21	19933	Rpl21	0.164139	0.00221609	0.030226
	proteasome (prosome, macropain) 26S subunit, ATPase, 4	23996	Psmc4	0.162715	0.00383652	0.0445191
	zinc finger protein 706	68036	Zfp706	0.162656	0.00403881	0.0462252
	ribosomal protein, large, P0	11837	Rplp0	0.160038	0.00012781	0.00395997
	thioredoxin 2	56551	Txn2	0.159518	0.00404641	0.0462786
	BCL2-associated X protein	12028	Bax	0.156359	0.00164346	0.0244052
	ribosomal protein S27A	78294	Rps27a	0.154659	0.00234207	0.0313861
	profilin 1	18643	Pfn1	0.154068	0.00260186	0.0339126
	ribosomal protein S20	67427	Rps20	0.153083	0.000522599	0.0107824
	ribosomal protein S17	20068	Rps17	0.150759	0.000987031	0.0167886
	receptor for activated C kinase 1	14694	Rack1	0.150046	0.00370471	0.0435016
	chaperonin containing Tcp1, subunit 7 (eta)	12468	Cct7	0.143712	0.00381431	0.0443359
	ribosomal protein S5	20103	Rps5	0.143116	0.00107993	0.017884
	ribosomal protein S2	16898	Rps2	0.140942	0.0019492	0.0274679
	cyclin-dependent kinase 4	12567	Cdk4	0.139671	0.00296491	0.0374254
	clathrin, light polypeptide (Lca)	12757	Clta	0.13864	0.00309936	0.0386628
	RAN, member RAS oncogene family	19384	Ran	0.133073	0.0044388	0.0491723
	ribosomal protein S9	76846	Rps9	0.101372	0.00326775	0.0400575

## Sheet: Table S3
	Table S3. Pathways enriched (FDR<0.05) in shASNS cells grown in medium containing 0 mg/L or 5 mg/L asparagine compared to shASNS cells grown in medium with 100mg/L asparagine and shLuc control cells grown in medium with 5 mg/L asparagine.
	Pathway	p-value	FDR	Set size	Gene symbols
	KEGG_RIBOSOME	4.40110209471771e-30	8.18604989617494e-28	81	Fau, Mrpl13, Rpl10, Rpl10a, Rpl10l, Rpl11, Rpl12, Rpl13, Rpl13a, Rpl14, Rpl15, Rpl17, Rpl18, Rpl18a, Rpl19, Rpl21, Rpl22, Rpl22l1, Rpl23, Rpl23a, Rpl24, Rpl26, Rpl27, Rpl27a, Rpl28, Rpl29, Rpl3, Rpl30, Rpl31, Rpl32, Rpl34, Rpl35, Rpl35a, Rpl36, Rpl36a, Rpl36al, Rpl37, Rpl37a, Rpl38, Rpl39, Rpl5, Rpl6, Rpl7, Rpl7a, Rpl8, Rpl9, Rplp0, Rplp1, Rplp2, Rps10, Rps11, Rps12, Rps13, Rps15, Rps15a, Rps16, …
	KEGG_AMINOACYL_TRNA_BIOSYNTHESIS	1.60797344448664e-08	1.49541530337258e-06	34	Aars, Aars2, Cars, Cars2, Dars, Ears2, Eprs, Farsa, Farsb, Gars, Hars, Hars2, Iars, Lars, Mars, Mars2, Mtfmt, Nars, Nars2, Pars2, Pstk, Qars, Rars, Rars2, Sars, Sars2, Tars, Tars2, Tarsl2, Vars, Vars2, Wars, Yars, Yars2
	KEGG_OXIDATIVE_PHOSPHORYLATION	1.81150784753102e-07	1.12313486546924e-05	90	Atp12a, Atp4a, Atp4b, Atp5d, Atp5e, Atp5g1, Atp5g2, Atp5k, Atp5j2, Atp5h, Atp5j, Atp5o, Atp6v0a2, Atp6v0a4, Atp6v0b, Atp6v0c, Atp6v0d1, Atp6v0d2, Atp6v0e, Atp6v0e2, Atp6v1b2, Atp6v1c1, Atp6v1c2, Atp6v1d, Atp6v1e1, Atp6v1f, Atp6v1g1, Atp6v1h, Cox10, Cox11, Cox17, Cox4i1, Cox5a, Cox5b, Cox6a1, Cox6a2, Cox6b1, Cox6b2, Cox6c, Cox7a2l, Cox7c, Cyc1, Lhpp, ATP6, ATP8, COX1, COX2, COX3, CYTB, ND1, ND2, N…
	KEGG_SPLICEOSOME	2.66197936688489e-05	0.00123782040560147	89	Acin1, Alyref, Aqr, Bcas2, Bud31, Ccdc12, Cherp, Crnkl1, Ctnnbl1, Cwc15, Ddx23, Ddx39b, Ddx46, Dhx15, Dhx16, Dhx38, Dhx8, Eftud2, Eif4a3, Hnrnpa1, Hnrnpa3, Hnrnpc, Hspa2, Hspa8, Isy1, Lsm2, Lsm4, Lsm7, Lsm8, Magoh, Ncbp1, Pcbp1, Phf5a, Plrg1, Ppie, Ppih, Ppil1, Prpf19, Prpf3, Prpf31, Prpf38a, Prpf38b, Prpf40a, Prpf40b, Puf60, Rbm17, Rbm22, Rbm25, Rbm8a, Sart1, Sf3a2, Sf3a3, Sf3b2, Sf3b3, Sf3b4, S…
	KEGG_PARKINSONS_DISEASE	0.000441633915828963	0.0164287816688374	79	Atp5d, Atp5e, Atp5g1, Atp5g2, Atp5h, Atp5j, Atp5o, Cox4i1, Cox5a, Cox5b, Cox6a1, Cox6a2, Cox6b1, Cox6b2, Cox6c, Cox7a2l, Cox7c, Cyc1, Cycs, Htra2, ATP6, ATP8, COX1, COX2, COX3, CYTB, ND1, ND2, ND3, ND4, ND4L, ND5, ND6, Ndufa1, Ndufa10, Ndufa2, Ndufa3, Ndufa4l2, Ndufa5, Ndufa6, Ndufa7, Ndufa8, Ndufa9, Ndufab1, Ndufb10, Ndufb2, Ndufb4, Ndufb6, Ndufb7, Ndufb9, Ndufc1, Ndufc2, Ndufs2, Ndufs3, Ndufs5,…

## Sheet: Table S4
	Table S4. List of metabolites detected by GC-MS in shASNS (A), control(C) and wild-type (W) mouse sarcoma cells grown in medium containing 0 mg/L, 5 mg/L and 100 mg/L asparagine and supplemented with or without 88.06 mg/L pyruvate.
		W-5				W-5-P				A-0				A-0-P				A-100				A-100-P				C-5				C-5-P
		W-5-1	W-5-2	W-5-3	W-5-4	W-5-P-1	W-5-P-2	W-5-P-3	W-5-P-4	A-0-1	A-0-2	A-0-3	A-0-4	A-0-P-1	A-0-P-2	A-0-P-3	A-0-P-4	A-100-1	A-100-2	A-100-3	A-100-4	A-100-P-1	A-100-P-2	A-100-P-3	A-100-P-4	C-5-1	C-5-2	C-5-3	C-5-4	C-5-P-1	C-5-P-2	C-5-P-3	C-5-P-4
	3-Aminoisobutryric acid	0.000174499	0.000158962	0.000175604	0.00018752	0.000231358	0.0001375	0.00011739	0.000152573	0.000129567	5.24e-05	0.000115564	0.000119932	0.00023734	0.000190844	0.000125203	0.000181694	0.000159334	7.45e-05	0.000140908	0.000116287	0.000134126	0.000105391	0.000129809	0.000168144	0.000188998	0.000142746	0.000209043	0.000133662	0.000165606	0.000169838	0.000249911	0.000162058
	3-Phosphoglyceric acid	0.000148287	0.000188585	0.000313689	0.000244236	0.000242578	0.000234131	0.000282517	0.000384844	9.06e-05	0.000251945	0.000438737	0.000279995	0.000390907	0.000313374	0.000281	0.000263805	0.000287136	0.000300798	NA	0.000211391	0.000306976	0.000286588	0.000248543	NA	0.00026706	0.000221356	0.000144958	0.00015161	0.000300644	0.000287204	0.000212486	NA
	4-Aminobutanoic acid	0.00146615	0.00136123	0.00189212	0.00127862	0.000870741	0.00127264	NA	0.000967973	0.00225286	0.00160158	0.00193687	0.00223288	0.00181958	0.00321827	0.00160703	0.00308914	0.000895813	0.0012441	0.000986135	0.0015581	0.000845437	0.000633974	0.00147701	0.00110178	0.00151562	0.00135717	0.0012353	0.00137235	0.00171061	NA	0.0012834	0.000956814
	4-Hydroxybutanoic acid	0.00153963	0.000495202	0.000580892	0.00138689	0.00129043	0.000503583	0.000790459	0.00115222	0.00129302	0.000603491	0.000906352	0.000974274	0.00140581	0.000802804	0.00102454	0.00186708	0.00127172	0.000522397	0.00123	0.00100756	0.00105716	0.000633304	0.000926231	0.00096347	0.00167047	0.00127239	0.00154871	0.0004766	0.000632723	0.00191746	0.00126585	0.00101383
	Adenine	0.000293561	0.000249397	NA	0.000344588	0.000300475	0.000249731	0.000274233	0.000303928	0.000379593	0.000244019	0.000219817	0.000363003	0.000352675	0.000311591	0.000390755	0.000352352	0.000371305	0.000337593	0.000283739	0.000261588	0.000221386	0.000220321	0.00026644	0.000345112	0.000408923	0.000553071	0.000407731	0.000300679	0.000276625	0.000476391	0.000486311	0.00029727
	AMP	0.00544413	0.00426263	0.00445137	0.00557802	0.0137751	0.0065008	0.00387535	NA	0.00771852	0.00962339	0.0056689	0.00622154	0.00571025	0.00702226	0.00479452	0.00488913	0.00756298	0.0103188	0.00816751	0.00623706	0.00801006	0.00743388	0.00813147	0.00637147	0.00562113	0.00468695	0.0056689	0.00339902	0.00575592	0.00576133	0.00857088	0.00491308
	Arabitol	NA	NA	NA	0.000125239	0.000215765	NA	0.000190036	NA	0.000408545	0.000580851	0.000457347	NA	NA	0.000221324	0.000103592	NA	0.000201134	NA	0.000288071	0.000104726	0.000252085	0.000292098	0.000303722	0.000300177	0.0002915	0.000257794	0.000310573	0.000270877	0.000351695	0.0002385	0.000484874	0.000116995
	beta-Alanine	0.00661748	0.0062178	0.00710975	0.00708661	0.0078521	0.00623909	0.00582415	0.00580865	0.00781449	0.00798085	0.00692532	0.00745273	0.006214	0.00689105	0.00532772	0.0077076	0.00649489	0.00560012	0.00688773	0.00738467	0.00595033	0.00583201	0.00706851	0.00747918	0.00683591	0.006363	0.00694312	0.00564199	0.00622066	0.00652983	0.00766793	0.00592319
	Betaine	0.0185091	0.00975579	0.0120327	0.0145452	0.0158154	0.0102547	0.00377224	0.00656349	0.00528958	0.00360812	0.00422744	0.00485888	0.00936766	0.00911166	0.0056941	0.00853425	0.00912772	0.00632564	0.00998372	0.00750765	0.00629376	0.0055661	0.00598161	0.00600401	0.0140592	0.0123623	0.00926563	0.00455487	0.00883423	0.00775104	0.0131884	0.00670431
	Carbamoyl phosphate	NA	0.000218244	NA	0.000232208	0.000330623	0.000301152	0.000230387	0.000203873	NA	NA	0.00015981	0.000236348	0.000201767	NA	NA	NA	0.000238888	0.000206386	0.000238664	0.000266371	0.00023205	0.000224107	0.000296758	0.000278748	0.000228144	0.00024605	NA	0.000261268	NA	NA	0.000271601	NA
	Cholesterol	0.00210315	0.00623342	0.00843905	0.00198062	0.00579088	0.00941655	0.00206498	0.00175801	0.00168904	0.00154685	0.000913832	0.00404853	0.00226097	0.00837642	0.00130061	0.00241372	0.00436679	0.00404708	0.00413677	0.00308099	0.00193375	0.00528328	0.00633632	0.00241586	0.00173136	0.00172352	0.00420059	0.00134966	0.00519936	0.0020704	0.00968243	0.00404767
	Citric acid	0.0100782	0.0106098	0.0108948	0.0104053	0.0109936	0.0101082	0.0104582	0.0117065	0.00711854	0.00675098	0.00619339	0.00827336	0.00818684	0.00804066	0.00727357	0.007374	0.00813616	0.00958801	0.00931254	0.00824915	0.00925503	0.00915132	0.00813383	0.00872828	0.0139695	0.00979803	0.0102749	0.00907608	0.0102018	0.0105577	0.0118866	0.0110787
	Creatinine	0.000361307	0.00130019	0.00136891	0.000833584	0.00119235	0.00137202	0.000888621	0.00052635	0.00115202	0.00168097	0.00101129	0.00100171	0.000620631	0.00101733	0.000278538	0.00028837	0.000627352	0.000717851	0.000874135	0.000785995	0.00088447	0.00080867	0.00112234	0.000625167	0.000845175	0.00079653	0.000804582	0.00137466	0.00124339	0.000678651	0.00145895	0.0013611
	Cysteinylglycine	NA	0.00115797	0.0010003	0.00188557	0.00175096	0.00134993	0.00112784	0.000816716	0.00198924	0.00246149	0.0020562	0.00174836	NA	0.00112063	0.00133901	NA	0.00210359	0.00121678	0.00205923	0.00177993	0.00145089	0.00144334	0.0022461	0.00172247	0.00307238	0.00242039	0.00216489	0.00208745	0.00184275	0.00223876	0.00218658	0.00178949
	D-Erythronic acid	NA	NA	NA	NA	0.000376046	6.42e-05	0.000146356	0.000251006	0.000106002	NA	NA	NA	0.000309433	NA	0.000130527	0.000380922	0.000330853	0.00033146	NA	0.000145996	NA	NA	5.78e-05	0.000199097	0.000568559	0.000239118	NA	NA	NA	NA	NA	NA
	D-Fructose	0.0128194	0.0125499	0.0122695	0.0128194	0.0137826	0.0102607	0.0129891	0.0119739	0.0298355	0.0264019	0.0224861	0.0218886	0.01238	0.0135015	0.0128522	0.0141879	0.0126469	0.0136511	0.0148314	0.0154699	0.0128699	0.0141848	0.0135455	0.0162505	0.0217918	0.0142426	0.0143384	0.0152602	0.0126878	0.0157967	0.0154893	0.0157489
	D-Gucose	0.332144	0.232185	0.209437	0.258365	0.211144	0.201374	0.342074	0.38562	0.106575	0.133362	0.13323	0.1243	0.349961	0.214754	0.355173	0.249663	0.163942	0.262285	0.188066	0.158108	0.265482	0.232095	0.135248	0.199208	0.0937274	0.283389	0.217858	0.298822	0.237865	0.294482	0.20817	0.265738
	D-Glucose-6-phosphate	0.00792347	0.00984418	0.00746415	0.0085599	0.00898582	0.00841445	0.00631681	0.00477991	0.00777009	0.00849246	0.00657706	0.00784331	0.00726157	0.00906301	0.0065912	0.00758232	0.00894415	0.00884055	0.0105574	0.0119779	0.00862981	0.0097996	0.0123066	0.00940606	0.0101688	0.00779679	0.00991512	0.00872215	0.0101823	0.0103468	0.0139703	0.0122747
	Dihidroxyacetone phosphate	0.000528378	NA	NA	0.000770635	NA	0.000149748	0.000488017	NA	0.00228221	0.00204181	0.00239497	0.00188445	0.000703657	0.000934963	0.000629019	0.00102077	0.000764077	0.00127207	0.000877441	0.00110334	0.000787168	0.000904761	0.000793004	0.00150519	0.000902858	0.000796663	0.000176519	0.000833813	0.000710633	0.000968918	0.00070474	0.000628499
	Fragment of GlcNAc-1-P or UDP-GlcNAc	0.0124355	0.0135596	0.0134129	0.0128028	0.0187607	0.0151085	0.012464	0.0106543	0.0445232	0.0444388	0.0365939	0.0435415	0.0104061	0.0142787	0.0103737	0.0192556	0.0292099	0.0226262	0.0329912	0.0379629	0.0298564	0.0362607	0.0377365	0.0415649	0.0165243	0.0147731	0.0164036	0.0168669	0.0156813	0.0161861	0.0175827	0.018707
	Fragment of UDP glucoronic acid	0.000231476	NA	NA	NA	NA	NA	NA	NA	0.000525487	0.000483015	0.000417818	0.000395314	NA	NA	NA	NA	0.000340917	0.000121851	0.00033925	0.000340426	0.00031404	0.000326796	0.000318653	0.00043409	NA	NA	0.000190166	NA	0.000200835	0.00027731	NA	0.000206167
	Fructose-6-phosphate	0.00288644	0.00230216	0.00202837	0.00214564	0.00243258	0.00189856	0.00179834	0.000910225	0.00443534	0.00415066	0.00323074	0.00435067	0.00280885	0.00356116	0.00265449	0.00334025	0.00257165	0.0031902	0.00438756	0.00382697	0.00241569	0.00420869	0.00372607	0.00392936	0.00253909	0.00312265	0.00275194	0.00226383	0.00410524	0.00422407	0.00338167	0.00294551
	Fumaric acid	NA	0.000402142	0.000309339	0.000228327	0.000292258	0.000470543	NA	0.000234158	3.78e-05	NA	NA	0.000110586	NA	0.000223427	0.000236615	0.000275531	NA	9.53e-05	0.000192208	0.000245025	NA	0.000180414	0.000216446	NA	0.00019708	0.000274986	0.000295531	0.000208714	0.00017711	NA	0.000357311	0.000238724
	Glycerol 3-phosphate	0.010054	0.0126091	0.0108699	0.0109759	0.0157065	0.0144688	0.00925724	0.00804154	0.0377819	0.0408355	0.0286599	0.0362192	0.0175795	0.0226379	0.0139175	0.0194332	0.0196772	0.0147769	0.0207817	0.0214097	0.0168681	0.0194919	0.0226314	0.0199111	0.0134267	0.0120456	0.0140396	0.0107052	0.0146964	0.0155122	0.0199908	0.0139993
	Glycine	0.103729	0.0916373	0.0890403	0.101198	0.106859	0.0832453	0.0608948	0.0536944	0.173296	0.173182	0.253582	0.173782	0.106004	0.139456	0.104639	0.16076	0.223729	0.120132	0.15753	0.148292	0.122077	0.1339	0.158265	0.151955	0.114002	0.109341	0.106389	0.0934919	0.114675	0.100433	0.13611	0.107133
	Hypotaurine	0.00362266	0.0031989	0.00378583	0.00413052	0.00427898	0.0028979	0.00342458	0.00315494	0.00399532	0.00396413	0.00341	0.00394832	0.00402698	0.00387767	0.003544	0.00450458	0.00347289	0.00266722	0.00390263	0.00367253	0.00330704	0.00329157	0.00395599	0.00359076	0.00410828	0.00405589	0.00425735	0.00292507	0.00326946	0.0045925	0.00468986	0.00303625
	Lactic acid	0.18392	0.193874	0.188763	0.193625	0.155807	0.1845	0.188535	0.221237	0.215716	0.170901	0.190734	0.218645	0.141935	0.147673	0.193267	0.13797	0.173142	0.193292	0.135698	0.14047	0.175075	0.154021	0.152858	0.186849	0.253909	0.129404	0.16053	0.139551	0.151704	0.141565	0.160239	0.231276
	L-Alanine	0.00392835	0.00777245	0.00989518	0.00656217	0.00782384	0.00941304	0.00643298	0.00563403	0.000399812	0.000692156	0.00128942	0.00177135	0.00667588	0.00863482	0.00504997	0.00539181	0.003687	0.00418335	0.00431434	0.00394718	0.00405019	0.00375353	0.00496085	0.00154984	0.00462367	0.00493724	0.00480493	0.00503656	0.0051284	0.00649651	0.00667227	0.00409646
	L-Asparagine	NA	NA	NA	NA	NA	0.0114506	0.00733955	0.00415544	NA	NA	NA	NA	NA	NA	NA	NA	0.0354872	0.0478219	0.0561275	0.0447494	0.0362948	0.0298321	0.0445113	0.042363	NA	NA	NA	NA	NA	NA	NA	NA
	L-Aspartic acid	0.00282038	0.0025643	0.00264535	0.0025622	0.00354883	0.00413749	0.00226921	0.00161177	NA	0.00233867	NA	0.0025302	0.00233285	0.00209992	0.00144915	0.00227748	0.00198168	0.0013965	0.0027682	0.00177845	0.00152899	0.00150306	0.00224822	NA	0.00341947	NA	0.00305145	0.002381	0.00261486	0.00242157	0.00304122	0.00297741
	L-Cysteine	0.000740943	0.000869628	0.00083677	0.00074492	0.000980026	0.000650172	0.000649323	NA	0.000917386	0.000691586	0.000594524	0.000862322	0.000600763	0.000719952	0.000517025	0.000740771	0.000481242	0.000806288	0.0005275	0.000599745	0.000621241	0.000681682	0.000659079	0.000409156	0.00129506	0.00123637	0.000873079	0.00113115	0.00100095	0.0010654	0.00107163	0.000966493
	L-Glutamic acid	0.0660684	0.0835278	0.0962559	0.0810985	0.0989578	0.0984425	0.0777864	0.0521793	0.0320435	0.0403625	0.0300447	0.0365103	0.0804596	0.0942646	0.0645282	0.0836101	0.0628946	0.0533677	0.073658	0.0685514	0.049086	0.0579225	0.0892614	0.056383	0.10088	0.0950082	0.104809	0.0854742	0.0905352	0.0837098	NA	NA
	L-Glutamic acid dehydrated	0.0245446	0.0293965	0.0323933	0.0325324	0.0287565	0.0287576	0.0285919	0.027741	0.0159852	0.0173876	0.0143846	0.0178878	0.0260086	0.0283637	0.0258676	0.0243949	0.0184312	0.0202475	0.023635	0.0207929	0.0202903	0.0213011	0.0219955	0.0191592	0.034128	0.0308436	0.0325178	0.0248229	0.0260541	0.0283581	0.0338913	0.0259947
	L-Glutamine	0.0175075	0.0306252	0.0377576	0.030862	0.0430879	0.0442676	0.0346381	0.0259844	NA	NA	NA	0.00173051	0.0194154	0.0138792	0.0123851	0.0120743	0.0108074	0.0136156	0.0172752	0.0122919	0.0131198	0.00881683	0.0162346	0.00852231	0.0308858	0.0297345	0.0374604	0.0299441	0.0278145	0.0204753	0.0347604	0.0193521
	L-Gluthathione reduced	0.00113313	0.00388143	0.00338148	0.00149493	0.00283724	0.0037636	0.00263637	0.00181809	0.000836807	0.00140287	0.000755073	0.00063802	0.00197566	0.00337078	0.00115464	0.00177659	0.00160882	0.00234056	0.0014411	0.00224535	0.0022969	0.0022859	0.0023212	0.00164907	0.00217008	0.0024851	0.00248548	0.00438066	0.00396466	0.00169257	0.00412849	0.00363223
	L-Isoleucine	0.00259736	0.00255404	0.00334375	0.00290372	0.00303296	0.00364563	0.00309046	0.00215669	0.00531388	0.00523161	0.00382562	0.0046551	0.00275042	0.00394207	0.00251175	0.00397254	0.00298585	0.00270508	0.00241349	0.00320719	0.00308667	0.0031143	0.00293637	0.00580695	0.00513975	0.00336907	0.00416868	0.00406333	0.00314486	0.00418829	0.00482325	0.00368462
	L-Leucine	0.00205634	0.00201498	0.00165635	0.00182447	0.00146332	0.00168929	0.00143397	0.0013778	0.00165808	0.00194267	0.0020192	0.0022768	0.00161338	0.00186616	0.00158451	0.00177529	0.00165788	0.00150147	0.00154637	0.00157613	0.00121276	0.00151224	0.00213584	NA	0.0024159	0.00269507	0.00178927	0.00148179	0.0023374	0.00163045	0.00220527	0.00244829
	L-Lysine	0.00568639	0.00799446	0.00564263	0.00698078	0.00750903	0.00684163	0.00487353	0.003571	0.00697308	0.00846068	0.0066774	0.00598773	0.00515656	0.00521043	0.00479257	0.00538912	0.00479627	0.0050595	0.00609782	0.00551404	0.0055205	0.00594401	0.00715682	0.00619472	0.0101981	0.0068291	0.00695985	0.00722032	0.00632129	0.00637053	0.00850551	0.00702249
	L-Methionine	NA	NA	NA	NA	NA	NA	NA	NA	0.0030116	0.0051817	0.00399023	0.00159809	NA	0.00161944	NA	NA	0.000652323	NA	NA	NA	NA	NA	NA	NA	NA	NA	NA	0.0014486	0.00169708	NA	NA	0.00116031
	L-Phenylalanine	0.0050668	0.00547458	0.00589273	0.00549606	0.0062427	0.00550897	0.00514868	0.00440292	0.00761541	0.00804401	0.00612479	0.00730142	0.00607418	0.00675803	0.00536568	0.00650858	0.00436633	0.00430727	0.00512334	0.00496448	0.00448564	0.00444925	0.00533385	0.00481711	0.00895714	0.00730538	0.00724358	0.00688482	0.0062599	0.00649722	0.00806069	0.00657495
	L-Proline	0.00272621	0.0045526	0.00327109	0.003296	0.00377343	0.00415018	0.00217683	0.00186771	0.0261025	0.032575	0.0241747	0.025668	0.00348862	0.00555413	0.0029381	0.00435459	0.00375493	0.00391348	0.00266471	0.0053716	0.00346833	0.00474628	0.00619671	0.00614825	0.00624703	0.00685374	0.0041237	0.00567575	0.00674815	0.00419851	0.00625119	0.007895
	L-Serine	NA	0.000205323	0.000142168	NA	NA	0.00013784	NA	0.000193098	0.000217631	NA	0.000182735	0.000199445	NA	NA	NA	NA	0.000108908	NA	9.31e-05	0.000115111	NA	9.43e-05	NA	NA	0.000220801	NA	NA	0.00014562	0.000218417	0.000117212	0.000195404	0.000258378
	L-Threonine	0.0723436	0.0961158	0.104626	0.0806798	0.0881094	0.095005	0.0708398	0.0616564	0.0847724	0.0873212	0.0624288	0.072121	0.0717503	0.0968849	0.0673804	0.0960148	0.0553509	0.0536455	0.0634046	0.0751624	0.0511313	0.0616257	0.0767106	0.055876	0.0942003	0.0888793	0.0926103	0.0879375	0.0881757	0.0836039	0.10347	0.0891723
	L-Tryptophane	0.000206269	NA	0.000139166	0.00018671	NA	0.000171225	0.000172599	0.000142747	0.000284536	NA	NA	0.000384615	0.000260479	0.000345833	0.000286146	0.00034845	0.000312097	0.000220227	NA	NA	0.000192741	0.000217121	0.000297963	0.000188065	0.0003006	0.000227874	0.00019406	0.000237041	0.000267412	0.00037397	0.000367043	0.000270169
	L-Tyrosine	0.00597604	0.00657982	0.00636769	0.00722968	0.00808216	0.00726493	0.00693446	0.00556822	0.00833109	0.00831535	0.0065278	0.00869849	0.00733713	0.00831195	0.00729794	0.00811765	0.00608713	0.00657258	0.00751544	0.00666206	0.00659698	0.00682558	0.00775473	0.0065386	0.0119381	0.00922575	0.00972942	0.00963289	0.00858326	0.00871993	0.0101565	0.00896422
	L-Valine	0.00627325	0.00726232	0.00732293	0.00724973	0.00755372	0.00719576	0.00541622	0.00483314	0.00741944	0.00735164	0.00611593	0.00700073	0.00641594	0.00765705	0.005696	0.00675525	0.00528943	0.00516766	0.00617117	0.00632965	0.00490839	0.00548614	0.00659485	0.00588729	0.00973486	0.00762824	0.00775	0.00729356	0.00699346	0.00726615	0.00896137	0.00777119
	Malic acid	0.00176216	0.00308511	0.00331486	0.00222223	0.00300939	0.00348338	0.00263883	0.00218149	0.000820671	0.000966124	0.000687797	0.00111946	0.00191431	0.00268871	0.00160203	0.00184947	0.00136943	0.00129804	0.0020482	0.00193145	0.00112284	0.00146317	0.00218642	0.00161646	0.00292823	0.00195801	0.00309385	0.0020347	0.00250353	0.00217544	0.00333007	0.00208312
	N-Trifluoroacetyl glycine	0.000462757	0.000801942	0.000761984	0.000629271	0.000864075	0.000782704	0.000619838	0.00056326	0.00116185	0.00129308	0.00108058	0.00131315	0.000945219	0.00111048	0.000779297	0.00130739	0.00105864	0.00106982	0.00110257	0.00159553	0.00111459	0.0013326	0.00154694	0.00129298	0.000783221	0.000737063	0.000777372	0.000696241	0.00114274	0.000846728	0.00129676	0.000934972
	N-Trifluoroacetyl-L-leucine	0.000211326	NA	NA	0.000139851	0.000202116	NA	0.00012921	NA	0.000101372	NA	NA	9.12e-05	0.000104061	0.000148886	0.000127054	0.000224858	NA	NA	NA	NA	NA	NA	NA	NA	0.000188038	0.000142221	0.000125495	NA	0.000136081	0.000212257	NA	NA
	Palmitic acid	0.00297047	0.00360022	0.00460245	0.00363938	0.00546363	0.00385858	0.00331484	0.00392439	0.00253564	0.00227482	0.00304512	0.00280843	0.00433192	0.00478968	0.00307217	0.00424845	0.00406855	0.00291879	0.00399842	0.00389726	0.00350606	0.00357066	0.00314267	0.0036125	0.00390979	0.00406081	0.00375473	0.00452283	0.00377436	0.00407095	0.00554625	0.00454485
	Phosphoric acid monomethyl ester	0.00110142	0.00130525	0.00163196	0.00115875	0.00133767	0.00172165	0.0011879	0.00123723	0.00186418	0.00292496	0.00222837	0.00217893	0.00114609	0.00138038	0.000942978	0.0014784	0.00165219	0.00156054	0.00189398	0.00216533	0.0014704	0.00144405	0.00187762	0.00146451	0.00164103	0.0018483	0.00186087	0.00145452	0.00153062	0.0013045	0.00141548	0.00127076
	Putrescine	0.00643612	0.00594315	0.00646571	0.00716909	0.00663273	0.00562329	0.00558559	0.0058038	0.0015971	0.00161295	0.00155766	0.00126805	0.00496058	0.00517742	0.00420799	0.00574581	0.00445751	0.00424762	0.00400822	0.00435702	0.00419774	0.00321961	0.0042676	0.00360728	0.00449369	0.00489287	0.00494315	0.00447356	0.00387503	0.00423532	0.00480317	0.00319124
	Pyroglutamic aicd	0.000393573	0.00033551	0.000414691	0.000434191	0.000206329	0.000220455	0.000377662	0.000276884	NA	NA	NA	NA	0.000324042	0.000271719	0.000526349	0.000505375	0.00021469	0.000238729	0.000310568	0.000303096	0.000197177	0.000369459	0.000345705	0.000488439	0.000306613	NA	0.000309209	NA	NA	0.00042307	0.000311246	0.000266532
	Pyrophosphate	0.000604402	0.018576	0.0187046	0.00174749	0.00487819	0.0173203	0.0060522	0.00318593	0.00106407	0.00270428	0.00232334	0.00233446	0.00225442	0.0137896	0.00159855	0.00196798	0.00258471	0.0112966	0.00466088	0.0362331	0.0250516	0.0396608	0.0092642	0.00370588	0.00183188	0.00312445	0.0036504	0.0119332	0.0160431	0.00184138	0.00967766	0.00693543
	Pyruvic acid	NA	0.000164911	NA	NA	0.00010712	NA	0.000138363	0.000101308	NA	NA	NA	NA	0.000107755	5.87e-05	NA	NA	NA	NA	NA	NA	NA	NA	NA	NA	8.53e-05	7.22e-05	7.39e-05	NA	3.84e-05	5e-05	NA	NA
	Spermidine	0.000534702	0.00121203	NA	0.000794534	NA	0.000918821	0.000855302	0.000825006	0.000883674	0.00100252	0.00100127	0.00076882	0.000725779	0.000950619	0.000590841	0.00078188	0.000606769	0.000894339	0.000726613	0.0011215	0.000825578	0.000926791	0.00133163	0.000772943	0.0016166	0.00109156	0.00109837	0.00180804	0.00100352	0.00140929	0.0018516	0.00152584
	Spermidine CO2	0.000627528	NA	NA	0.000634542	NA	NA	0.000104723	0.000289902	0.000107178	NA	4.41e-05	NA	0.000244765	NA	0.000400831	0.000325755	0.000148025	NA	NA	NA	0.000179874	6.97e-05	5.51e-05	0.000278027	0.000410724	NA	0.000185983	NA	NA	0.000413742	NA	NA
	Stearic acid	0.00160241	0.0017496	0.0025363	0.00184344	0.00297725	0.00232068	0.00172059	0.00201328	0.00122858	0.00113341	0.00174937	0.00134023	0.00232212	0.00266709	0.00167705	0.00222503	0.00213504	0.00167772	0.00244563	0.00235106	0.00178309	0.00220751	0.00178396	0.00218795	0.00209458	0.0021462	0.00200922	0.00239696	0.00234561	0.00203328	0.0032027	0.00260417
	Taurine	0.00126473	0.00274748	0.0026971	0.00162014	0.00320235	0.00167367	0.00272032	0.00151549	0.00199884	0.00311502	0.00195181	0.0029225	0.00133933	0.00366977	0.00194275	0.00189098	0.00391903	NA	0.00238035	0.00456243	0.00323967	0.00170785	0.00217064	0.00244671	0.00199732	0.00227698	0.00217427	0.00247138	0.0031223	0.00158989	0.00430506	0.00163374
	trans-4-hydroxy-L-Proline	0.000343306	0.000520973	0.000568153	0.000344302	0.000637522	0.000608615	0.00047864	0.000395549	0.000590999	0.00046764	0.00036341	0.000380191	0.00042518	0.000474776	0.000244335	0.000329139	0.000579898	0.000315014	0.000292054	0.000405089	0.000521193	0.000305258	0.000416275	0.00036083	0.000602354	0.00057018	0.000437694	0.000646389	0.000605124	0.000512763	0.000619765	0.000379218
	UMP	0.000965642	0.00243083	0.00242305	NA	0.00279985	0.0037079	0.00156408	0.000923622	0.00267125	0.00456448	0.00269718	0.00301654	0.00116642	0.00261741	0.000933363	0.00116146	0.00245685	0.00241638	0.00228907	0.00337816	0.00269147	0.00376323	0.00407258	0.00285447	0.00126138	0.00189491	0.00197824	0.00214734	0.00276759	0.00157254	0.00344006	0.00176891
	Urcail	0.00103537	0.000155323	0.000302508	0.000556518	0.000419791	0.000222426	0.000345957	0.000674077	0.000638052	0.000286878	0.000505073	0.000518364	0.000815965	0.000348231	0.000500191	0.000966202	0.000642837	0.000194087	0.000910012	0.000387773	0.000750807	0.000298668	0.000617485	0.000552083	0.000693081	0.000765179	0.00098403	0.000309655	0.000260405	0.00130634	0.000495173	0.000504305

## Sheet: Table S5
	Table S5. List of metabolites detected by GC-MS in asparaginase (A)-treated and vehicle-treated wild-type mouse sarcoma cells supplemented with or without 100 mg/L asparagine (N).
		W-0-0				W-0-N				W-A-0				W-A-N
		W-0-0-1	W-0-0-2	W-0-0-3	W-0-0-4	W-0-N-1	W-0-N-2	W-0-N-3	W-0-N-4	W-A-0-1	W-A-0-2	W-A-0-3	W-A-0-4	W-A-N-1	W-A-N-2	W-A-N-3	W-A-N-4
	3-Hydroxyisobutyric acid	8.34122e-05	7.60383e-05	9.99042e-05	0.000101295	6.46471e-05	7.31071e-05	8.86226e-05	7.25867e-05	0.000127558	0.000131581	0.000167991	0.00021478	0.000104958	0.000117771	0.000128019	0.000171513
	3-Methyl-2-oxobutanoic acid	4.97772e-05	5.39681e-05	6.58779e-05	5.33495e-05	3.15913e-05	3.36053e-05	4.10009e-05	3.04661e-05	4.52939e-05	3.01656e-05	2.30708e-05	4.28557e-05	3.19659e-05	3.04316e-05	1.59879e-05	2.41925e-05
	3-Methyl-2-oxopentanoic acid	0.000201669	0.000225093	0.000262905	0.000214947	0.000168445	0.000160018	0.000120773	0.000138441	0.000143548	5.11043e-05	7.23187e-05	9.61337e-05	6.6076e-05	6.8698e-05	5.95142e-05	5.10145e-05
	3-Phosphoglyceric acid	0.000362417	0.000345533	0.000328898	0.000251726	0.000402568	0.000471705	0.000432304	0.000410188	0.000164229	0.000113839	0.000138358	0.000162649	0.000151592	7.27331e-05	9.26752e-05	6.46957e-05
	4-Aminobutanoic acid	0.00333892	0.00288777	0.00337491	0.00295122	0.00736453	0.0062231	0.00629195	0.00682516	0.00349384	0.00367797	0.00342882	0.00206522	0.00290433	0.00291276	0.00303168	0.00359224
	4-Hydroxybutanoic acid	4.95581e-06	6.11216e-06	7.505e-06	5.51426e-06	6.01781e-06	NA	NA	NA	3.95522e-06	3.67613e-06	NA	NA	NA	NA	NA	4.10063e-06
	4-Methyl-2-oxopentanoic acid	0.000133269	0.000152135	0.00017449	0.000172315	0.000112163	0.000103929	0.000121898	0.000106682	0.000125078	8.15615e-05	9.92863e-05	0.000122891	9.95844e-05	8.82781e-05	7.78831e-05	6.72186e-05
	5 Methylthioadenosine	0.00012699	9.97389e-05	0.000100258	NA	0.000115	6.78634e-05	6.80508e-05	7.2516e-05	5.62199e-05	4.82614e-05	4.91011e-05	7.98626e-05	6.61091e-05	NA	5.01829e-05	6.26136e-05
	5-aminovaleric acid	8.52587e-05	6.89077e-05	6.78342e-05	7.92027e-05	0.000112997	8.93966e-05	9.82938e-05	0.000100666	8.09266e-05	7.68854e-05	8.00947e-05	5.3257e-05	7.59911e-05	8.91013e-05	8.52344e-05	0.000103147
	9-Octadecenoic acid	0.000412137	0.00137754	0.00147637	0.0011444	0.000790965	0.00127738	0.00175712	0.00146664	0.00116861	0.000880818	0.000889134	0.000369138	0.000655702	0.000486493	0.000769403	0.00189222
	Adenine	9.29348e-05	0.000162109	0.000152476	0.000105689	0.000113668	0.000110591	0.000153015	0.000104839	0.000116819	6.10817e-05	6.31176e-05	4.72006e-05	6.28617e-05	5.7064e-05	6.2852e-05	0.00012543
	a-ketoglutarate	0.00195819	0.00392343	0.00459281	0.0014361	0.00312695	0.00255002	0.00290266	0.00188644	0.000865212	0.000814287	0.000798294	0.000773475	0.00103177	NA	NA	0.000767926
	Aminomalonic acid	0.00767291	0.0078976	0.00625497	0.00630688	0.00695386	0.00572512	0.00465327	0.00535492	0.0088705	0.00753392	0.0104302	0.00675495	0.00777649	0.00817738	0.00828039	0.00790109
	AMP	0.00231803	0.00359384	0.00363166	0.00261766	0.00255018	0.00282002	0.00297869	0.00285417	0.000830259	0.000808682	0.000588625	0.000249163	0.000447279	0.000581373	0.000494478	0.000729442
	Benzoic Acid	NA	NA	NA	NA	NA	NA	NA	NA	NA	NA	0.000326421	0.000219715	NA	0.000300234	0.000231776	0.000343051
	Beta-Alanine	0.00554727	0.00438218	0.0046738	0.00463445	0.00540769	0.00448566	0.00479387	0.00512976	0.0060022	0.00729375	0.00644147	0.00433966	0.0063188	0.00687099	0.00607998	0.00677293
	beta-hydroxy-beta-methylglutaric acid	NA	NA	NA	NA	NA	7.90191e-06	6.97598e-06	9.55865e-06	NA	NA	NA	3.45835e-06	NA	NA	NA	NA
	Betaine	0.0443385	0.0569911	0.0337688	0.0212372	0.0553154	0.0446958	0.0223083	0.0278388	0.0194844	0.0132081	0.020851	0.00980901	0.0158305	0.0167686	0.0168834	0.0158395
	Carbamoyl phosphate	9.32105e-05	8.40777e-05	7.00949e-05	6.56464e-05	0.000127725	0.000113486	0.000144366	0.000126886	4.85749e-05	4.91188e-05	5.55821e-05	3.47577e-05	7.62278e-05	7.88159e-05	2.69032e-05	4.3178e-05
	Cholesterol	0.0985276	0.104682	0.121937	0.0842149	0.101163	0.13173	0.121681	0.123958	0.125909	0.111568	0.124061	0.057887	0.101171	0.110698	0.0956718	0.112509
	Citric acid	0.00499923	0.00611229	0.00891105	0.00981564	0.00622165	0.00656524	0.00987071	0.0118335	0.000830889	0.000610298	0.000616398	0.00304507	0.000870385	0.000740022	0.000673008	0.000883823
	Creatinine	0.00234217	0.00381944	0.00490381	0.00322177	0.00478442	0.00391653	0.00320093	0.00251391	0.0047364	0.00337601	0.00562402	0.00313966	0.00477541	0.0044469	0.00321935	0.00848643
	Cysteinglycine	0.000210472	0.000168276	0.000254231	0.000272113	0.00017475	7.88355e-05	9.92096e-05	0.0001458	NA	NA	NA	NA	NA	NA	NA	NA
	Dehydroalanine 2TMS (as fragment of Cysteine/Cystine/Mimosine)	0.000847238	0.000665666	0.000665799	0.000448756	0.000727245	0.00085686	0.000689847	0.00106663	0.000749274	0.00115094	0.000792763	0.000354452	0.000745601	0.00112648	0.00150916	0.00066735
	D-Fructose	0.0011085	0.00129133	0.00179729	0.00472382	0.0017236	0.00114411	0.00179289	0.00199522	0.00441232	0.00762755	0.0112747	0.0151006	0.00382788	0.00786226	0.00913292	0.0115049
	D-Gluconic acid	0.00158391	0.001557	0.0018766	0.00350188	0.00297749	0.00246203	0.00290868	0.00304282	0.00273739	0.00242617	0.00281254	0.00674759	0.00312241	0.00298691	0.00275979	0.00386785
	D-Glucose	0.00814779	0.00778956	0.0108306	0.0648823	0.00799578	0.0047491	0.0111453	0.0143792	0.00448857	0.00417764	0.00553119	0.0817956	0.00332519	0.00994923	0.00887768	0.0112615
	D-Glucose-6-phosphate	9.66844e-05	0.000134152	6.82146e-05	0.000204863	0.000122434	6.62983e-05	0.000147524	0.000154879	8.45086e-05	5.86791e-05	0.000169227	NA	4.41409e-05	6.58928e-05	0.000171952	0.000154867
	Dihydroxyacetone phosphate	0.000510718	0.00047496	0.000803997	0.000975637	0.000502664	0.000440878	0.00054775	0.000397156	0.00128274	0.0014861	0.0021139	0.00120244	0.00101723	0.00144538	0.00177618	0.00190877
	Dodecanoic acid	0.000530655	0.000691762	0.000729627	0.000378366	0.000639185	0.000647869	0.000688648	0.000680314	0.000605643	0.000403316	0.000751832	0.000333811	0.000531888	0.00065533	0.000531876	0.000615267
	D-Ribose	6.89295e-05	8.90817e-05	0.00010192	8.67944e-05	5.24181e-05	6.35842e-05	7.05471e-05	NA	0.000173421	0.000184431	0.000313609	0.000238409	0.000124033	0.000231168	0.00021703	0.000276525
	D-Ribose-5-phosphate	0.000623279	0.000636199	0.000669337	0.000477662	0.00073777	0.000744837	0.000674107	0.000553483	0.00101214	0.00102416	0.00124797	0.000619171	0.00060211	0.000929155	0.000917858	0.000976148
	D-Sorbitol	0.0221901	0.0221398	0.0213796	0.0229393	0.018284	0.0167161	0.0174371	0.0172263	0.074169	0.0730122	0.080908	0.0578462	0.0736607	0.0760828	0.0715866	0.0847806
	D-sphingosine	0.000102435	0.000102595	9.28631e-05	9.52271e-05	8.29549e-05	0.000110131	0.000120959	0.000106044	9.86701e-05	5.78089e-05	2.0334e-05	NA	9.7624e-05	NA	9.11564e-05	8.85572e-05
	Dihydrocolesterol	0.000135956	0.000168096	0.000191956	7.40654e-05	0.00012435	0.000165968	0.000168388	0.000184619	0.000183792	0.000196131	0.000189605	8.34074e-05	8.80689e-05	0.000133907	0.000123702	0.000124515
	Ethanolamine	0.000537512	0.000843869	0.000905737	0.000671133	0.000991142	0.000813591	0.000812205	0.000836139	0.00071938	0.000676709	0.000722283	0.000497927	0.00081762	0.000719141	0.000607737	0.000841615
	Fragment of GlcNAc-1-P or UDP-GlcNAc	0.00211248	0.00274877	0.00292079	0.00211674	0.00385798	0.00388573	0.00383191	0.00352774	0.00974	0.00828141	0.010655	0.00701204	0.00875164	0.00936319	0.0083911	0.00891898
	Fragment of UDP glucuronic acid	0.000110678	9.39559e-05	0.000119913	9.19772e-05	0.00015596	0.000143448	0.000143033	9.37605e-05	4.09212e-05	4.74988e-05	1.11854e-05	NA	3.69483e-05	3.97357e-05	5.32501e-05	9.13816e-05
	Fructose-6-phosphate	NA	NA	NA	NA	NA	NA	NA	NA	0.00727427	0.00827255	0.00706161	0.00667008	0.00909595	0.0076149	0.00679376	0.00779124
	Fumaric acid	0.000312863	0.000210648	0.00035714	0.00031213	0.00051949	0.000619992	0.000654895	0.00035991	2.4489e-05	2.76176e-05	1.88655e-05	2.63936e-05	3.45985e-05	3.93386e-05	3.42043e-05	2.68637e-05
	Glyceraldehyde	NA	NA	NA	NA	NA	NA	NA	NA	2.25751e-05	1.41425e-05	2.33181e-05	1.61331e-05	NA	1.81808e-05	1.62886e-05	2.43861e-05
	Glyceraldehyde-3-phosphate	6.38779e-05	3.48554e-05	0.000105093	0.000178964	3.59048e-05	5.92396e-05	9.97651e-05	5.7646e-05	0.000111004	7.2881e-05	0.000147275	NA	0.000111253	0.000120256	NA	0.000148404
	Glyceric acid	6.12501e-05	NA	3.60413e-05	4.03162e-05	NA	NA	NA	2.49176e-05	0.000128338	0.000148035	0.00018201	0.000147877	0.000179329	0.000118763	0.000137687	0.000100916
	Glycerol 3-phosphate	0.0271084	0.0255214	0.0248169	0.0245056	0.0298871	0.025635	0.0272524	0.0271994	0.114428	0.114825	0.109078	0.0902316	0.0949679	0.108938	0.105739	0.10004
	Glycine	0.0413157	0.0368162	0.0377632	0.0368687	0.0347336	0.0282247	0.0298807	0.0295892	0.0665468	0.0634775	0.0633524	0.0457904	0.0508497	0.0517286	0.0503878	0.0736875
	Guanosine	NA	NA	NA	NA	NA	NA	NA	NA	0.000101116	0.000100734	0.000164546	0.000109813	7.63051e-05	8.39666e-05	0.000143351	0.000226798
	Hexanoic acid	2.46082e-05	2.53301e-05	2.00374e-05	1.52484e-05	2.25888e-05	NA	NA	2.76916e-05	2.10241e-05	1.55952e-05	1.68166e-05	NA	NA	1.11578e-05	4.43677e-05	1.99268e-05
	Homoserine	3.05389e-05	3.23906e-05	3.66642e-05	3.73443e-05	2.97261e-05	2.35881e-05	2.9192e-05	3.04419e-05	1.9508e-05	1.13586e-05	NA	1.2862e-05	2.4212e-05	1.38674e-05	8.10129e-06	1.4737e-05
	Hydroxyphenyllactic acid	5.21392e-05	4.42441e-05	NA	5.77714e-05	6.44237e-05	4.73977e-05	5.16427e-05	4.84693e-05	6.06726e-05	6.16192e-05	6.8143e-05	NA	4.49724e-05	4.94536e-05	4.57139e-05	NA
	Hypotaurine	0.00398205	0.00249856	0.00264052	0.00321976	0.00406054	0.0037631	0.0040711	0.00435012	0.00416321	0.00452021	0.00443466	0.00296421	0.0045494	0.00512833	0.00481851	0.00491589
	Inosine	0.000188507	0.000174558	0.000375823	0.00144128	0.000117355	0.000116773	0.000177023	NA	0.000366047	0.000322922	0.000447232	0.000357091	0.000180494	0.000219499	0.000403105	0.000873609
	L-Alanine	0.00533326	0.00615622	0.00625777	0.00581626	0.00527214	0.00365884	0.00401706	0.00455764	0.000473041	0.000432767	0.000533052	0.000307249	0.000184572	0.00024396	0.000347212	0.00062334
	L-Asparagine	NA	NA	NA	NA	0.000595997	0.000498064	0.000648069	0.000719085	NA	NA	NA	NA	NA	NA	NA	NA
	L-Aspartic acid	0.000568296	0.00141027	0.00161675	0.00124684	0.0022555	0.00243503	0.00267024	0.00227553	0.000980603	0.000616048	0.000799656	0.000930159	NA	0.000818254	0.000634576	0.000926986
	Latic acid	0.178825	0.174742	0.162336	0.183214	0.134147	0.158648	0.157847	0.143486	0.134658	0.130282	0.151047	0.190509	0.091148	0.125724	0.1112	0.0981402
	L-Cysteine	6.00216e-05	4.63231e-05	7.44949e-05	0.000135442	6.27809e-05	5.33807e-05	6.62267e-05	5.65557e-05	0.000113282	0.000108441	0.000102262	0.000395282	8.90531e-05	0.000125628	0.000111529	0.000127304
	L-Glutamic acid	0.0385887	0.0403641	0.0435035	0.0388585	0.0497907	0.0455564	0.0488518	0.0410107	0.0127655	0.0102442	0.0115115	0.0222375	0.0108829	0.0115958	0.0103851	0.0143469
	L-Glutamic acid dehydrated	0.0172934	0.0170842	0.0177605	0.0172887	0.0165589	0.0197077	0.0213185	0.0185002	0.00565516	0.00369763	0.00435235	0.00759164	0.00428863	0.00522531	0.00455798	0.00500443
	L-Glutamine	0.0412155	0.0393375	0.0395387	0.0457472	0.0317378	0.0286266	0.0333187	0.0260584	0.000170397	NA	0.000241628	0.000343992	NA	0.000283351	0.000206791	0.000429213
	L-Histidine	0.000377431	0.000268217	0.000382501	0.00079566	0.000167553	0.00015544	0.000184865	0.000188766	0.000382388	NA	0.000351383	0.00096582	0.000149327	0.000261965	0.000277224	0.000310743
	L-Isoleucine	0.00953214	0.00880843	0.00902558	0.0102911	0.00619915	0.00359302	0.00569734	0.00573124	0.00780101	0.00453691	0.00772396	0.00695383	0.00397014	0.00417497	0.00690906	0.00684909
	L-Leucine	0.00433625	0.00476569	0.00482078	0.00418278	0.00314658	0.00200385	0.00181309	0.0024357	0.00358204	0.00302129	0.00309348	0.00372971	0.00182367	0.00216337	0.00263703	0.00285781
	L-Lysine	0.00447932	0.00413885	0.00439084	0.00625312	0.00165306	0.00119758	0.00135953	0.00155306	0.00662948	0.00487042	0.00610814	0.010338	0.00507212	0.00550763	0.0056308	0.00706145
	L-Methionine	0.00311463	0.0015581	0.00149399	0.0034025	0.00117049	0.000955302	0.00109251	0.000982198	0.00335183	0.00180328	0.0026857	0.00309767	0.00226703	0.00227404	0.00187571	0.0026346
	L-Ornithine	NA	NA	NA	NA	NA	NA	NA	NA	0.000204227	0.000146879	0.00019948	0.000590469	0.00027673	0.000291173	0.000222381	0.000235995
	L-Phenylalanine	0.00438635	0.0042914	0.00443231	0.00510214	0.00281232	0.00299943	0.00282023	0.00278491	0.00406882	0.00243481	0.00415355	0.00456372	0.002832	0.00272967	0.00285959	0.00375202
	L-Proline	0.00687328	0.00778397	0.00764303	0.00526013	0.00460377	0.00235081	0.00201386	0.0032439	0.00781002	0.00803493	0.0055682	0.00231019	0.00253734	0.00253652	0.00409955	0.00521353
	L-Serine	0.000976921	0.00152839	0.00184514	0.00177174	0.00215716	0.00213083	0.00304736	0.0027577	0.000556794	0.000409198	0.000554506	0.000335625	0.000379598	0.000383548	0.000425876	0.000660272
	L-Threonine	0.0201943	0.0211673	0.0214698	0.0192788	0.0158077	0.0163841	0.0152204	0.0134867	0.019948	0.0195511	0.0202757	0.0168823	0.0153399	0.0166872	0.0134891	0.0187733
	L-Tryptophan	0.00102163	0.00101048	0.00106015	0.00127009	0.000714108	0.000655812	0.000750233	0.000760483	0.00111465	0.000484851	0.00110047	0.00140965	0.000802938	0.000979908	0.00100664	0.00101621
	L-Tyrosine	0.00733882	0.00751024	0.00786552	0.00887145	0.00495774	0.00457985	0.00566615	0.00530048	0.0068899	0.00519479	0.00708121	0.00895973	0.00484739	0.00564291	0.0056612	0.00618253
	L-Valine	0.0037694	0.00440633	0.00449222	0.00415653	0.0030588	0.00264855	0.00251403	0.00242763	0.00346988	0.00306587	0.00337225	0.00436866	0.00246829	0.00267463	0.00271989	0.00313495
	Malic acid	0.00428491	0.00445209	0.00441745	0.00336979	0.00670202	0.00677077	0.00678577	0.00527468	0.000173161	0.000103563	0.000114792	0.000137322	0.000155633	0.000139751	9.01553e-05	0.000160382
	Myo-Inositol	0.306807	0.273405	0.261159	0.254857	0.323674	0.297847	0.30109	0.335675	0.250364	0.269725	0.252651	0.209559	0.322009	0.312283	0.281597	0.275269
	N-Carbamoyl-aspartic acid	0.000177292	0.00026926	0.000325977	0.000229697	0.000420417	0.000561449	0.00068547	0.000569404	NA	NA	NA	NA	NA	NA	NA	NA
	Nicotinamide	0.000441966	0.000485392	0.00058639	0.000398799	0.000586435	0.000684744	0.000615289	0.00045941	0.000402035	NA	NA	0.000346808	NA	NA	NA	NA
	Nicotinic acid	1.2995e-05	2.65431e-05	2.94438e-05	3.1461e-05	2.58846e-05	2.28644e-05	2.10181e-05	1.58176e-05	2.41424e-05	NA	1.88534e-05	1.08763e-05	NA	1.58224e-05	1.02375e-05	2.41573e-05
	Ntriflouroacetyl glycine	0.000127717	0.000131422	0.000123451	7.46568e-05	0.00012549	0.000150858	0.000147868	8.72665e-05	0.000272376	NA	0.000211083	9.87058e-05	0.000230328	0.000235037	0.00014967	0.0001546
	o-phosphocolamine	0.000325362	9.89264e-05	0.000131739	0.000152984	0.000196642	0.000171067	0.000164764	0.000357756	0.000215171	0.000367994	0.000247589	0.00016697	0.000330204	0.000437212	0.000661465	0.000200107
	Palmitic acid	0.00514723	0.00553905	0.00571613	0.00498486	0.006477	0.00554334	0.00624633	0.00574812	0.00635358	0.00561431	0.00541881	0.00328057	0.00733323	0.00630713	0.00473815	0.00674074
	Picolinic acid	5.75652e-06	9.46619e-06	1.16683e-05	NA	8.15879e-06	7.60619e-06	8.28105e-06	7.78163e-06	8.89565e-06	6.02323e-06	6.8329e-06	3.70477e-06	NA	6.55099e-06	4.92137e-06	1.00121e-05
	Putrescine	0.00320183	0.0026653	0.00263888	0.00501342	0.00104163	0.00103112	0.00124279	0.000667425	0.000469346	0.000704458	0.000554678	0.000695389	0.000858876	0.00069707	0.00102406	0.00157913
	Pyroglutamic acid	0.000465813	0.000360654	0.000438256	0.000384946	0.000298389	0.000450317	0.00059282	0.000305053	NA	NA	1.17028e-05	0.000129191	8.04025e-05	6.71856e-05	NA	NA
	pyrophosphate	0.00143214	0.00773844	0.00486029	0.000783955	0.00645203	0.0129331	0.0110308	0.00399832	0.00733735	0.00374255	0.004018	0.000856777	0.00226732	0.0019274	0.00133636	0.00858088
	Pyruvic acid	0.000147877	0.000262397	0.000294282	0.000178588	0.000298074	0.000394162	0.000436265	0.000328758	4.32803e-05	3.15215e-05	5.41666e-05	2.06186e-05	3.59364e-05	4.44406e-05	4.19889e-05	3.95006e-05
	Spermidine	0.000412821	0.000313706	0.00044447	0.00211007	0.000362689	9.07817e-05	0.000127281	0.000351412	0.000596236	0.000604316	0.000392098	0.00127073	0.00101247	0.000722878	0.00078176	0.00134299
	Spermidine CO2	8.66382e-06	9.98298e-06	1.0382e-05	2.73814e-05	1.09375e-05	NA	6.63542e-06	8.76146e-06	NA	1.19263e-05	5.96398e-06	NA	1.33195e-05	8.89844e-06	1.21586e-05	1.47945e-05
	Stearic acid	0.00418727	0.00484228	0.00470722	0.00438716	0.00549528	0.00508521	0.00548488	0.00485758	0.00588271	0.00480819	0.00467855	0.00242352	0.00712206	0.00569227	0.00391714	0.00627867
	Taurine	0.00120681	0.00238261	0.00236798	0.00176935	0.00455695	0.00549011	0.00325048	0.00295478	0.00378811	NA	0.00402236	0.000780932	0.00123847	0.00349603	0.00103822	0.00253689
	trans-4-hydroxyproline	0.000326279	0.000403112	0.000335447	0.000303748	0.000448867	0.000216947	0.000259094	0.000181451	0.000225107	0.000260931	0.000211758	0.000185512	0.000145239	0.000147837	0.000134576	0.000189666
	UMP	0.00143533	0.000810757	0.00062106	NA	0.00100533	0.00195554	0.00145063	0.00179913	NA	0.000570834	NA	NA	NA	NA	NA	NA
	Uracil	8.45887e-05	0.000550655	0.000349915	0.000111357	0.000211944	0.000243075	0.000252119	0.000140211	0.000354364	0.000134201	0.000290775	0.000217736	0.000138765	0.00011894	0.000165731	0.000405565

## Sheet: Table S6
	Table S6. Rhabdomyosarcoma primary cell cultures used in this study.
	Cells	Species	Cell type	Genotype	Histology	Age at diagnosis	Gender	Primary tumor site
	IC-pPDX-29_XC	human	primary cell culture	PAX3:FOXO1 pos.	alveolar	14 years old	female	paravertebral
	SJRHB011_YC	human	primary cell culture	fusion-negative	-	4 years old	male	head/ neck
	RMSZH003	human	primary cell culture	PAX3:FOXO1 pos.	alveolar	3 years old	female	pelvis
	SJRHB012_ZC	human	primary cell culture	fusion-negative	-	18 years old	male	bladder/ prostate

## Sheet: Table S7
	Table S7. STR fingerprinting of mouse sarcoma cells.
	Cell line	Database comparison	% match	date	18-3		4-2		6-7		9-2		15-3		6-4		12-1		5-5		X-1
	Kras(G12v);p16p19null mouse sarcoma	n/a	n/a	Aug-26 2020	16	16	20.3	20.3	18	18	18	18	22.3	22.3	17	17	17	17	16	16	27	27

## Sheet: Table S8
	Table S8. STR fingerprinting of human sarcoma cell line RD.
	Cell line	Database comparison	% match	date	D3S1358		TH01		D21S11		D18S51		D5S818		D13S317		D7S820		D16S539		CSF1PO		AMEL		vWA		D8S1179		TPOX		FGA
	RD	ATCC	1	Sep-2, 2020	15	17	9.3	9.3	28	29	13	18	11	11	13	13	8	12	10	11	10	11	X	X	18	18	11	15	9	9	20	21

## Sheet: Table S9
	Table S9. Primer Sequences
	Gene	Primer sequence
	MMU‑OGDHL‑F	AGCGGAGTCAGCTCCAGTTAT
	MMU‑OGDHL‑R	GGATCTGGTAGGCCCGGAT
	MMU‑SDHB‑F	CTGAATAAGTGCGGACCTATGG
	MMU‑SDHB‑R	AGTATTGCCTCCGTTGATGTTC
